# Supplementary material for: A method for estimating the impact of new vaccine technologies on vaccination coverage rates
Source: PLoS One. 2022 Feb 10;17(2):e0263612. doi: 10.1371/journal.pone.0263612 (PMC8830667; doi:10.1371/journal.pone.0263612)
Supplement: S1 File — (XLSM) [file pone.0263612.s001.xlsm]

## Sheet: Cover
Health Investment Prioritization Vaccination Coverage Tool (Draft)
2021
Healthcare Initiative
William Davidson Institute at the University of Michigan
wdi.umich.edu

## Sheet: Overview
Purpose and Structure																Conducting a Basic Analysis
Purpose																Steps
	This tool uses publicly available information to estimate the effect of new vaccine technologies on vaccination coverage rates and the equity of vaccination coverage between regions.																To begin conducting an analysis, click on the Analysis Setup worksheet at the bottom of the screen. Work from left to right across this worksheet.
Structure																	Step 1: Select Countries to include in the analysis. Any country with a “YES” next to its name in Column B will be included, and those “YES” values can be modified in two ways: a. Clicking one of the buttons in Column A, which will either 1) auto-select all Gavi countries, 2) auto-select all low-and lower-middle income countries, or 3) clear all selected “YES” values. b. Manually by clicking and …
	Category		Worksheet Name	Worksheet Description
	Primary Inputs and Outputs		Analysis Setup	Initial worksheet where the user specifies key parameters for the analysis: countries included, disease area, calibration and test vaccine presentations, and any parameters to vary in a sensitivity analysis.
			Scenario Inputs	Combines and formats the data needed for the core calculations. Receives an overall analysis structure from the Analysis Setup page, and pulls in data from the Country_Level_Data and Scored Vaccines worksheets.													Step 2: Select the appropriate level of detail for the analysis. a. National-level: Each country analyzed as a single unit b. Urban-rural: each country divided into urban and rural sub-populations c. Subnational Level: each country separated into its highest subnational administrative unit (e.g. Region, Province, State, Department). NOTE: We have names and populations of sub-national administrati…
			Results Summary	Results worksheet for analyses that compare the coverage impact of one or more test vaccines against a current calibration vaccine used in each country. This worksheet summarizes and visualizes the raw data from the Scenario Outputs worksheet, including overall change in coverage for each test vaccine. Change in equity of coverage is provided if analysis is performed for more than one subnational…
	Calculations and Intermediate Outputs		Calculations	Takes in data one-row-at-a-time from the Scenario Inputs worksheet, and performs the core calculations, i.e., estimating a change in vaccination coverage rate using Population Scores and Vaccine Scores. Generates one row of output for the Scenario Outputs worksheet													Step 3: Select barriers to include in the analysis and which apply during Supplementary Immunization Activities (SIAs). Any barrier with a “YES” to the left of its barrier name (Column I) will be included. The five main barriers are described below. a. Vaccine Schedule: Ability to comply with the administration timeline required by the vaccine b. Temperature Storage Requirements: Access to a faci…
			Scenario Outputs	Receives raw, detailed output row-by-row from the Calculations sheet. Raw output data includes expected coverage rate with test vaccine, change in coverage rate, and change in number of people vaccinated for each country, sub-region, test vaccine, and sensitivity analysis scenario.
	Reference Worksheets		Country_Level_Data	A database of country-specific data, including current and maximum coverage rates, population and life expectancy, and Population Scores for technology-addressable barriers to vaccination
			Vaccine Scoring Rubric	Five-level rubric used to assign a scores to a vaccine presentation. There is one score for each technology addressable barrier. For a given barrier, each level in the rubric has a text description and a corresponding score ranging from 0-1.
			Scored Vaccines	A database of vaccine presentations including 1) High-level vaccine characteristics like efficacy, duration of effectiveness and wastage rate, and 2) Quantitative Vaccine Scores for each technology-addressable barrier to vaccination based on the values in the worksheet Vaccine Scoring Rubric													Step 4: Select the disease area to use in the analysis (e.g. for current coverage statistics, disease incidence data, etc.) by selecting it from the drop-down menu in cell M6. NOTE: If the cell is currently blank, you may need to scroll upwards in the drop-down to see available disease areas
			Archetype Definitions	When creating the Scenario Inputs worksheet, the model looks first for country-specific data. If no country-specific data are found, it will pull data for the assigned archetype country. In the current version of the model, this features is used only for the barrier "5. Doses per Container". There was only one data point identified for this barrier, a study in Zambia. Thus, all countries are assi…													Step 5: Select the vaccine presentations to test in each of the countries/sub-regions. The model can support up to 5 Test vaccine presentations. Include the vaccines by selecting “YES” to the left of the presentation name in Column M. Each Test vaccine will each be compared with the country's Calibration vaccine.
			Data Source Priority	A mapping table specifying the order in which data sources are used. For instances when a single input parameter could be informed by multiple proxy data sources, this table ensures that the highest-quality sources are prioritized over lower-quality ones.													Step 6: Press the "Refresh Selected Countries & Disease Areas" button.
			SIA	Table containing a key input data point for the coverage calculations: Percentage of doses procured for Supplemental Immunization Activities (SIAs), broken out by vaccine disease area.													Step 7: Select Calibration vaccines for each country. For each country in the list on Column T, select the vaccine currently being used for the selected disease area. The model can currently support up to 5 unique Calibration vaccines.
			Country List	A list of all currently recognized countries, along with information on World Bank region, income group, and Gavi eligibility. Used to populate the country list on the Analysis Setup worksheet													Step 8: Sensitivity Analysis (OPTIONAL). If needed, the model can conduct a basic sensitivity analysis on certain input parameters. Choose up to 3 parameters to include in the sensitivity analysis: a. For each chosen parameter, enter a percentage value from 0% to 100% in the green box next to the parameter name (there should be a maximum of three percentage values entered across all the Sensitivi…
			Data_PopRegionOnly	Table containing a key input data point for the coverage calculations: Percentage of doses procured for Supplemental Immunization Activities (SIAs), broken out by vaccine disease area.
																	Step 9: Press the "Build Model Inputs Sheet" button.
																	Step 10: Select the Scenario Inputs worksheet and verify input rows. Each row represents a distinct combination of country, unit of analysis, calibration vaccine, test vaccine, and sensitivity analysis scenario. Ensure that input rows are as expected based on selections made in Analysis Setup
																	Step 11: Press the "Run Scenarios" button and select the Results Summary worksheet.

## Sheet: Analysis Setup
	Use only if you have pasted new data into "Country_Level_Data" or "Scored Vaccines" worksheets AND that data contains a new parameter that is not already listed in the existing tables
	Step 1: Countries to Include in Analysis							Step 2: Analysis Level of Detail				Step 4: Disease Area to Include					Step 6		Step 7: Calibration vaccine presentations												Step 8.1: Sensitivity Analysis -- Basic Country Data					Step 9
	Select "YES" to include in analysis	Country	Gavi Eligible?	Low or Lower-Middle Income?	Sub-National Population Data?			Choose the level of detail you wish to use for selected countries in this analysis				Choose the disease area you wish to analyze for selected countries in this analysis																			Country Data Parameter	Amount to vary + (% of current value)		Number of Sensitivity Parameters Selected (Max of 3)
	YES	Afghanistan	YES	YES	YES			National-Level				Measles/MR/MMR		BCG												Measles/MR/MMR_Subcutaneous_Serum Institute of India Pvt. Ltd._Measles Vaccine, Live, Attenuated					Birth Rate			0
	YES	Angola	TRANSITION	YES	YES									DTP/Pentavalent					Afghanistan		Measles/MR/MMR_Subcutaneous_Serum Institute of India Pvt. Ltd._Measles Vaccine, Live, Attenuated										Current Coverage Rate (%)
	YES	Armenia	TRANSITION		YES			Options: 1. National-Level: Each country analyzed as a single unit 2. Urban-Rural: Each country divided into its urban & rural sub-populations 3. Subnational Level: Each country separated into its highest sub-national administrative unit (e.g. Region, State, Department, Province)						Polio					Angola		Measles/MR/MMR_Subcutaneous_Serum Institute of India Pvt. Ltd._Measles Vaccine, Live, Attenuated										Max Coverage Rate (%)			Column # of 1st parameter
	YES	Azerbaijan	TRANSITION		YES									Measles/MR/MMR					Armenia		Measles/MR/MMR_Subcutaneous_Serum Institute of India Pvt. Ltd._Measles Vaccine, Live, Attenuated										Population			Column # of 2nd parameter
	YES	Bangladesh	YES	YES	YES									Rotavirus					Azerbaijan		Measles/MR/MMR_Subcutaneous_Serum Institute of India Pvt. Ltd._Measles Vaccine, Live, Attenuated													Column # of 3rd parameter
	YES	Benin	YES	YES	YES									HepatitisB					Bangladesh		Measles/MR/MMR_Subcutaneous_Serum Institute of India Pvt. Ltd._Measles Vaccine, Live, Attenuated
	YES	Bhutan	TRANSITION	YES	YES									Hib					Benin		Measles/MR/MMR_Subcutaneous_Serum Institute of India Pvt. Ltd._Measles Vaccine, Live, Attenuated
	YES	Bolivia	TRANSITION	YES	YES									PCV					Bhutan		Measles/MR/MMR_Subcutaneous_Serum Institute of India Pvt. Ltd._Measles Vaccine, Live, Attenuated										Step 8.2: Sensitivity Analysis -- Population Scores
	YES	Burkina Faso	YES	YES	YES									HPV					Bolivia		Measles/MR/MMR_Subcutaneous_Serum Institute of India Pvt. Ltd._Measles Vaccine, Live, Attenuated										Selected Barriers	Amount to vary + (% of current value)
	YES	Burundi	YES	YES	YES														Burkina Faso		Measles/MR/MMR_Subcutaneous_Serum Institute of India Pvt. Ltd._Measles Vaccine, Live, Attenuated										1. Vaccine Schedule
		Cabo Verde		YES															Burundi		Measles/MR/MMR_Subcutaneous_Serum Institute of India Pvt. Ltd._Measles Vaccine, Live, Attenuated										2. Temperature Storage Requirements
	YES	Cambodia	YES	YES	YES														Cambodia		Measles/MR/MMR_Subcutaneous_Serum Institute of India Pvt. Ltd._Measles Vaccine, Live, Attenuated										3. Administration Requirements
	YES	Cameroon	YES	YES	YES														Cameroon		Measles/MR/MMR_Subcutaneous_Serum Institute of India Pvt. Ltd._Measles Vaccine, Live, Attenuated										4. Acceptability of Presentation
	YES	Central African Republic	YES	YES															Central African Republic		Measles/MR/MMR_Subcutaneous_Serum Institute of India Pvt. Ltd._Measles Vaccine, Live, Attenuated										5. Dose per Container
	YES	Chad	YES	YES															Chad		Measles/MR/MMR_Subcutaneous_Serum Institute of India Pvt. Ltd._Measles Vaccine, Live, Attenuated
	YES	Comoros	YES	YES				Step 3: Barriers to Include in Analysis (Max of 10)											Comoros		Measles/MR/MMR_Subcutaneous_Serum Institute of India Pvt. Ltd._Measles Vaccine, Live, Attenuated
	YES	Congo, Dem. Rep.	YES	YES	YES			Select "YES" to include in analysis	Barrier	Applicable to SIAs?									Congo, Dem. Rep.		Measles/MR/MMR_Subcutaneous_Serum Institute of India Pvt. Ltd._Measles Vaccine, Live, Attenuated
	YES	Congo, Rep.	YES	YES															Congo, Rep.		Measles/MR/MMR_Subcutaneous_Serum Institute of India Pvt. Ltd._Measles Vaccine, Live, Attenuated
	YES	Cote d'Ivoire	YES	YES	YES			YES	1. Vaccine Schedule										Cote d'Ivoire		Measles/MR/MMR_Subcutaneous_Serum Institute of India Pvt. Ltd._Measles Vaccine, Live, Attenuated
	YES	Cuba	TRANSITION		YES			YES	2. Temperature Storage Requirements	YES									Cuba		Measles/MR/MMR_Subcutaneous_Serum Institute of India Pvt. Ltd._Measles Vaccine, Live, Attenuated
	YES	Djibouti	YES	YES				YES	3. Administration Requirements	YES									Djibouti		Measles/MR/MMR_Subcutaneous_Serum Institute of India Pvt. Ltd._Measles Vaccine, Live, Attenuated
		Egypt, Arab Rep.		YES	YES			YES	4. Acceptability of Presentation	YES									Eritrea		Measles/MR/MMR_Subcutaneous_Serum Institute of India Pvt. Ltd._Measles Vaccine, Live, Attenuated
		El Salvador		YES	YES			YES	5. Dose per Container										Ethiopia		Measles/MR/MMR_Subcutaneous_Serum Institute of India Pvt. Ltd._Measles Vaccine, Live, Attenuated										Step 8.3: Sensitivity Analysis -- Calibration Vaccine Scores
	YES	Eritrea	YES	YES															Gambia, The		Measles/MR/MMR_Subcutaneous_Serum Institute of India Pvt. Ltd._Measles Vaccine, Live, Attenuated										Selected Barriers	Amount to vary vaccine scores for selected calibration vaccines (% of current value)
		Eswatini		YES								Step 5: Vaccine Presentations TO TEST (Max of 5)							Georgia		Measles/MR/MMR_Subcutaneous_Serum Institute of India Pvt. Ltd._Measles Vaccine, Live, Attenuated											Measles/MR/MMR_Subcutaneous_Serum Institute of India Pvt. Ltd._Measles Vaccine, Live, Attenuated
	YES	Ethiopia	YES	YES	YES							Select "YES" to include in analysis	Vaccine Presentations						Ghana		Measles/MR/MMR_Subcutaneous_Serum Institute of India Pvt. Ltd._Measles Vaccine, Live, Attenuated										1. Vaccine Schedule
	YES	Gambia, The	YES	YES	YES														Guinea		Measles/MR/MMR_Subcutaneous_Serum Institute of India Pvt. Ltd._Measles Vaccine, Live, Attenuated										2. Temperature Storage Requirements
	YES	Georgia	TRANSITION	YES	YES								BCG_Intramuscular_BB- NCIPD Ltd._BCG Vaccine	Measles/MR/MMR_Microarray Patch (minimum)__					Guinea-Bissau		Measles/MR/MMR_Subcutaneous_Serum Institute of India Pvt. Ltd._Measles Vaccine, Live, Attenuated										3. Administration Requirements
	YES	Ghana	YES	YES	YES								DTP/Pentavalent_Intramuscular_PT Bio Farma_DTP Vaccine	Measles/MR/MMR_Microarray Patch (optimal)__					Guyana		Measles/MR/MMR_Subcutaneous_Serum Institute of India Pvt. Ltd._Measles Vaccine, Live, Attenuated										4. Acceptability of Presentation
	YES	Guinea	YES	YES	YES								HPV_Intramuscular (1)_Merck Vaccines_Gardasil						Haiti		Measles/MR/MMR_Subcutaneous_Serum Institute of India Pvt. Ltd._Measles Vaccine, Live, Attenuated										5. Dose per Container
	YES	Guinea-Bissau	YES	YES	YES								HPV_Intramuscular (2)_GlaxoSmithKline Biologicals SA_Cervarix						Honduras		Measles/MR/MMR_Subcutaneous_Serum Institute of India Pvt. Ltd._Measles Vaccine, Live, Attenuated
	YES	Guyana	TRANSITION										Measles/MR/MMR_Subcutaneous_Serum Institute of India Pvt. Ltd._Measles Vaccine, Live, Attenuated						India		Measles/MR/MMR_Subcutaneous_Serum Institute of India Pvt. Ltd._Measles Vaccine, Live, Attenuated
	YES	Haiti	YES	YES									Measles/MR/MMR_10-dose vial Halal__						Indonesia		Measles/MR/MMR_Subcutaneous_Serum Institute of India Pvt. Ltd._Measles Vaccine, Live, Attenuated
	YES	Honduras	TRANSITION	YES	YES								Measles/MR/MMR_5-dose vial__						Kenya		Measles/MR/MMR_Subcutaneous_Serum Institute of India Pvt. Ltd._Measles Vaccine, Live, Attenuated
	YES	India	YES	YES	YES								Measles/MR/MMR_5-dose vial Halal__						Kiribati		Measles/MR/MMR_Subcutaneous_Serum Institute of India Pvt. Ltd._Measles Vaccine, Live, Attenuated
	YES	Indonesia	TRANSITION	YES	YES								Measles/MR/MMR_Dual Chamber__						Korea, Dem. People’s Rep.		Measles/MR/MMR_Subcutaneous_Serum Institute of India Pvt. Ltd._Measles Vaccine, Live, Attenuated
	YES	Kenya	YES	YES	YES								Measles/MR/MMR_Dual Chamber Halal__						Kyrgyz Republic		Measles/MR/MMR_Subcutaneous_Serum Institute of India Pvt. Ltd._Measles Vaccine, Live, Attenuated
	YES	Kiribati	TRANSITION	YES									Measles/MR/MMR_Dual Chamber (optimal)__						Lao PDR		Measles/MR/MMR_Subcutaneous_Serum Institute of India Pvt. Ltd._Measles Vaccine, Live, Attenuated
	YES	Korea, Dem. People’s Rep.	YES	YES									Measles/MR/MMR_Dual Chamber (optimal Halal)__						Lesotho		Measles/MR/MMR_Subcutaneous_Serum Institute of India Pvt. Ltd._Measles Vaccine, Live, Attenuated
	YES	Kyrgyz Republic	YES	YES	YES								Measles/MR/MMR_Aerosol__						Liberia		Measles/MR/MMR_Subcutaneous_Serum Institute of India Pvt. Ltd._Measles Vaccine, Live, Attenuated										Step 3.4: Sensitivity Analysis -- Test Vaccine Scores
	YES	Lao PDR	YES	YES	YES								Measles/MR/MMR_Aerosol Halal__						Madagascar		Measles/MR/MMR_Subcutaneous_Serum Institute of India Pvt. Ltd._Measles Vaccine, Live, Attenuated										Selected Barriers	Amount to vary vaccine scores for selected test vaccines (% of current value)
	YES	Lesotho	YES	YES	YES								Measles/MR/MMR_Aerosol (optimal)__						Malawi		Measles/MR/MMR_Subcutaneous_Serum Institute of India Pvt. Ltd._Measles Vaccine, Live, Attenuated											Measles/MR/MMR_Microarray Patch (minimum)__	Measles/MR/MMR_Microarray Patch (optimal)__
	YES	Liberia	YES	YES	YES								Measles/MR/MMR_Aerosol (optimal Halal)__						Mali		Measles/MR/MMR_Subcutaneous_Serum Institute of India Pvt. Ltd._Measles Vaccine, Live, Attenuated										1. Vaccine Schedule
	YES	Madagascar	YES	YES	YES							YES	Measles/MR/MMR_Microarray Patch (minimum)__						Mauritania		Measles/MR/MMR_Subcutaneous_Serum Institute of India Pvt. Ltd._Measles Vaccine, Live, Attenuated										2. Temperature Storage Requirements
	YES	Malawi	YES	YES	YES								Measles/MR/MMR_Microarray Patch (minimum Halal)__						Moldova		Measles/MR/MMR_Subcutaneous_Serum Institute of India Pvt. Ltd._Measles Vaccine, Live, Attenuated										3. Administration Requirements
	YES	Mali	YES	YES	YES							YES	Measles/MR/MMR_Microarray Patch (optimal)__						Mongolia		Measles/MR/MMR_Subcutaneous_Serum Institute of India Pvt. Ltd._Measles Vaccine, Live, Attenuated										4. Acceptability of Presentation
	YES	Mauritania	YES	YES	YES								Measles/MR/MMR_Microarray Patch (optimal Halal)__						Mozambique		Measles/MR/MMR_Subcutaneous_Serum Institute of India Pvt. Ltd._Measles Vaccine, Live, Attenuated										5. Dose per Container
		Micronesia, Fed. Sts.		YES									Polio_Oral_Sanofi Pasteur SA_OPVERO Trivalent						Myanmar		Measles/MR/MMR_Subcutaneous_Serum Institute of India Pvt. Ltd._Measles Vaccine, Live, Attenuated
	YES	Moldova	TRANSITION	YES	YES								DTP/Pentavalent_Intramuscular_Serum Institute of India Pvt. Ltd._Diphtheria, Tetanus, Pertussis, Hepatitis B and Haemophilus influenzae type b Conjugate Vaccine Adsorbed						Nepal		Measles/MR/MMR_Subcutaneous_Serum Institute of India Pvt. Ltd._Measles Vaccine, Live, Attenuated
	YES	Mongolia	TRANSITION	YES	YES								Rotavirus_Oral_GSK_Rotarix						Nicaragua		Measles/MR/MMR_Subcutaneous_Serum Institute of India Pvt. Ltd._Measles Vaccine, Live, Attenuated
		Morocco		YES									Rotavirus_Intramuscular__						Niger		Measles/MR/MMR_Subcutaneous_Serum Institute of India Pvt. Ltd._Measles Vaccine, Live, Attenuated
	YES	Mozambique	YES	YES	YES								PCV_Intramuscular_Pfizer_Prevenar 13 Multidose Vial						Nigeria		Measles/MR/MMR_Subcutaneous_Serum Institute of India Pvt. Ltd._Measles Vaccine, Live, Attenuated
	YES	Myanmar	YES	YES	YES														Pakistan		Measles/MR/MMR_Subcutaneous_Serum Institute of India Pvt. Ltd._Measles Vaccine, Live, Attenuated
	YES	Nepal	YES	YES	YES														Papua New Guinea		Measles/MR/MMR_Subcutaneous_Serum Institute of India Pvt. Ltd._Measles Vaccine, Live, Attenuated
	YES	Nicaragua	YES	YES	YES														Rwanda		Measles/MR/MMR_Subcutaneous_Serum Institute of India Pvt. Ltd._Measles Vaccine, Live, Attenuated
	YES	Niger	YES	YES	YES														Sao Tome and Principe		Measles/MR/MMR_Subcutaneous_Serum Institute of India Pvt. Ltd._Measles Vaccine, Live, Attenuated
	YES	Nigeria	YES	YES	YES														Senegal		Measles/MR/MMR_Subcutaneous_Serum Institute of India Pvt. Ltd._Measles Vaccine, Live, Attenuated
	YES	Pakistan	YES	YES															Sierra Leone		Measles/MR/MMR_Subcutaneous_Serum Institute of India Pvt. Ltd._Measles Vaccine, Live, Attenuated
	YES	Papua New Guinea	YES	YES															Solomon Islands		Measles/MR/MMR_Subcutaneous_Serum Institute of India Pvt. Ltd._Measles Vaccine, Live, Attenuated
		Philippines		YES	YES														Somalia		Measles/MR/MMR_Subcutaneous_Serum Institute of India Pvt. Ltd._Measles Vaccine, Live, Attenuated
	YES	Rwanda	YES	YES	YES														South Sudan		Measles/MR/MMR_Subcutaneous_Serum Institute of India Pvt. Ltd._Measles Vaccine, Live, Attenuated
	YES	Sao Tome and Principe	YES	YES															Sri Lanka		Measles/MR/MMR_Subcutaneous_Serum Institute of India Pvt. Ltd._Measles Vaccine, Live, Attenuated
	YES	Senegal	YES	YES	YES														Sudan		Measles/MR/MMR_Subcutaneous_Serum Institute of India Pvt. Ltd._Measles Vaccine, Live, Attenuated
	YES	Sierra Leone	YES	YES	YES														Syrian Arab Republic		Measles/MR/MMR_Subcutaneous_Serum Institute of India Pvt. Ltd._Measles Vaccine, Live, Attenuated
	YES	Solomon Islands	YES	YES															Tajikistan		Measles/MR/MMR_Subcutaneous_Serum Institute of India Pvt. Ltd._Measles Vaccine, Live, Attenuated
	YES	Somalia	YES	YES															Tanzania		Measles/MR/MMR_Subcutaneous_Serum Institute of India Pvt. Ltd._Measles Vaccine, Live, Attenuated
	YES	South Sudan	YES	YES	YES														Timor-Leste		Measles/MR/MMR_Subcutaneous_Serum Institute of India Pvt. Ltd._Measles Vaccine, Live, Attenuated
	YES	Sri Lanka	TRANSITION	YES	YES														Togo		Measles/MR/MMR_Subcutaneous_Serum Institute of India Pvt. Ltd._Measles Vaccine, Live, Attenuated
	YES	Sudan	YES	YES	YES														Uganda		Measles/MR/MMR_Subcutaneous_Serum Institute of India Pvt. Ltd._Measles Vaccine, Live, Attenuated
	YES	Syrian Arab Republic	YES	YES	YES														Uzbekistan		Measles/MR/MMR_Subcutaneous_Serum Institute of India Pvt. Ltd._Measles Vaccine, Live, Attenuated
	YES	Tajikistan	YES	YES	YES														Vietnam		Measles/MR/MMR_Subcutaneous_Serum Institute of India Pvt. Ltd._Measles Vaccine, Live, Attenuated
	YES	Tanzania	YES	YES	YES														Yemen, Rep.		Measles/MR/MMR_Subcutaneous_Serum Institute of India Pvt. Ltd._Measles Vaccine, Live, Attenuated
	YES	Timor-Leste	TRANSITION	YES	YES														Zambia		Measles/MR/MMR_Subcutaneous_Serum Institute of India Pvt. Ltd._Measles Vaccine, Live, Attenuated
	YES	Togo	YES	YES	YES														Zimbabwe		Measles/MR/MMR_Subcutaneous_Serum Institute of India Pvt. Ltd._Measles Vaccine, Live, Attenuated
		Tunisia		YES	YES
	YES	Uganda	YES	YES
		Ukraine		YES
	YES	Uzbekistan	YES	YES	YES
		Vanuatu		YES
	YES	Vietnam	YES	YES	YES
		West Bank and Gaza		YES
	YES	Yemen, Rep.	YES	YES	YES
	YES	Zambia	YES	YES	YES
	YES	Zimbabwe	YES	YES	YES

## Sheet: Scenario Inputs
	Step 11				0		NO DATA	NO DATA!	NO DATA	NO DATA	NO DATA	NO DATA	NO DATA	NO DATA	NO DATA						NO	YES	YES	YES	NO						#N/A	#N/A	#N/A	#N/A	#N/A						#N/A	#N/A	#N/A	#N/A	#N/A	#N/A	#N/A
Scenario Definition							Population Baseline Data				Population Score										Compatible with SIA?										Calibration Vaccine												Test Vaccine
Row ID		Country	Unit of Analysis	Disease Area	Calibration Vaccine UniqueID	Test Vaccine UniqueID	Birth Rate	Current Coverage	Max Coverage	Population	1. Vaccine Schedule	2. Temperature Storage Requirements	3. Administration Requirements	4. Acceptability of Presentation	5. Dose per Container						1. Vaccine Schedule	2. Temperature Storage Requirements	3. Administration Requirements	4. Acceptability of Presentation	5. Dose per Container						1. Vaccine Schedule	2. Temperature Storage Requirements	3. Administration Requirements	4. Acceptability of Presentation	5. Dose per Container						Dose Requirements	Proportion of immunizations through SIA	1. Vaccine Schedule	2. Temperature Storage Requirements	3. Administration Requirements	4. Acceptability of Presentation	5. Dose per Container
4	Baseline	Afghanistan	National	Measles/MR/MMR	Measles/MR/MMR_Subcutaneous_Serum Institute of India Pvt. Ltd._Measles Vaccine, Live, Attenuated	Measles/MR/MMR_Microarray Patch (minimum)__	32.487	0.64	0.78	38041754	0.421	0.012868	0.495	0.996	0.06187						NO	YES	YES	YES	NO						0.75	0.25	0.4	0.9	0.2						1	0	0.75	0.5	0.9	0.9	1
5	Baseline	Angola	National	Measles/MR/MMR	Measles/MR/MMR_Subcutaneous_Serum Institute of India Pvt. Ltd._Measles Vaccine, Live, Attenuated	Measles/MR/MMR_Microarray Patch (minimum)__	40.729	0.51	0.69	31825295	0.195	0.567407	0.504	0.003	0.06187						NO	YES	YES	YES	NO						0.75	0.25	0.4	0.9	0.2						1	0	0.75	0.5	0.9	0.9	1
6	Baseline	Armenia	National	Measles/MR/MMR	Measles/MR/MMR_Subcutaneous_Serum Institute of India Pvt. Ltd._Measles Vaccine, Live, Attenuated	Measles/MR/MMR_Microarray Patch (minimum)__	13.987	0.95	0.99	2957731	0.023	0	0.002	0.00103	0.06187						NO	YES	YES	YES	NO						0.75	0.25	0.4	0.9	0.2						1	0	0.75	0.5	0.9	0.9	1
7	Baseline	Azerbaijan	National	Measles/MR/MMR	Measles/MR/MMR_Subcutaneous_Serum Institute of India Pvt. Ltd._Measles Vaccine, Live, Attenuated	Measles/MR/MMR_Microarray Patch (minimum)__	14	0.98	0.98	10023318	0.289	0	0.002	0.96983	0.06187						NO	YES	YES	YES	NO						0.75	0.25	0.4	0.9	0.2						1	0	0.75	0.5	0.9	0.9	1
8	Baseline	Bangladesh	National	Measles/MR/MMR	Measles/MR/MMR_Subcutaneous_Serum Institute of India Pvt. Ltd._Measles Vaccine, Live, Attenuated	Measles/MR/MMR_Microarray Patch (minimum)__	18.184	0.97	0.99	163046161	0.407	0.148396	0.502	0.904	0.06187						NO	YES	YES	YES	NO						0.75	0.25	0.4	0.9	0.2						1	0	0.75	0.5	0.9	0.9	1
9	Baseline	Benin	National	Measles/MR/MMR	Measles/MR/MMR_Subcutaneous_Serum Institute of India Pvt. Ltd._Measles Vaccine, Live, Attenuated	Measles/MR/MMR_Microarray Patch (minimum)__	36.221	0.71	0.89	11801151	0.345	0.584708	0.219	0.277	0.06187						NO	YES	YES	YES	NO						0.75	0.25	0.4	0.9	0.2						1	0	0.75	0.5	0.9	0.9	1
10	Baseline	Bhutan	National	Measles/MR/MMR	Measles/MR/MMR_Subcutaneous_Serum Institute of India Pvt. Ltd._Measles Vaccine, Live, Attenuated	Measles/MR/MMR_Microarray Patch (minimum)__	17.259	0.97	0.99	763092	0.329727	0	0.11	0.002	0.06187						NO	YES	YES	YES	NO						0.75	0.25	0.4	0.9	0.2						1	0	0.75	0.5	0.9	0.9	1
11	Baseline	Bolivia	National	Measles/MR/MMR	Measles/MR/MMR_Subcutaneous_Serum Institute of India Pvt. Ltd._Measles Vaccine, Live, Attenuated	Measles/MR/MMR_Microarray Patch (minimum)__	21.75	0.79	0.81	11513100	0.18	0.0441463	0.102	0.00105	0.06187						NO	YES	YES	YES	NO						0.75	0.25	0.4	0.9	0.2						1	0	0.75	0.5	0.9	0.9	1
12	Baseline	Burkina Faso	National	Measles/MR/MMR	Measles/MR/MMR_Subcutaneous_Serum Institute of India Pvt. Ltd._Measles Vaccine, Live, Attenuated	Measles/MR/MMR_Microarray Patch (minimum)__	37.93	0.88	0.98	20321378	0.342	0.856	0.202	0.615	0.06187						NO	YES	YES	YES	NO						0.75	0.25	0.4	0.9	0.2						1	0	0.75	0.5	0.9	0.9	1
13	Baseline	Burundi	National	Measles/MR/MMR	Measles/MR/MMR_Subcutaneous_Serum Institute of India Pvt. Ltd._Measles Vaccine, Live, Attenuated	Measles/MR/MMR_Microarray Patch (minimum)__	39.008	0.92	0.97	11530580	0.499	0.889757	0.149	0.1	0.06187						NO	YES	YES	YES	NO						0.75	0.25	0.4	0.9	0.2						1	0	0.75	0.5	0.9	0.9	1
14	Baseline	Cambodia	National	Measles/MR/MMR	Measles/MR/MMR_Subcutaneous_Serum Institute of India Pvt. Ltd._Measles Vaccine, Live, Attenuated	Measles/MR/MMR_Microarray Patch (minimum)__	22.464	0.84	0.98	16486542	0.196	0.0844933	0.11	0.019	0.06187						NO	YES	YES	YES	NO						0.75	0.25	0.4	0.9	0.2						1	0	0.75	0.5	0.9	0.9	1
15	Baseline	Cameroon	National	Measles/MR/MMR	Measles/MR/MMR_Subcutaneous_Serum Institute of India Pvt. Ltd._Measles Vaccine, Live, Attenuated	Measles/MR/MMR_Microarray Patch (minimum)__	35.386	0.6	0.8	25876380	0.214	0.373399	0.353	0.3	0.06187						NO	YES	YES	YES	NO						0.75	0.25	0.4	0.9	0.2						1	0	0.75	0.5	0.9	0.9	1
16	Baseline	Central African Republic	National	Measles/MR/MMR	Measles/MR/MMR_Subcutaneous_Serum Institute of India Pvt. Ltd._Measles Vaccine, Live, Attenuated	Measles/MR/MMR_Microarray Patch (minimum)__	35.348	0.49	0.74	4745185	0.297813	0.675796	0.6	0.15	0.06187						NO	YES	YES	YES	NO						0.75	0.25	0.4	0.9	0.2						1	0	0.75	0.5	0.9	0.9	1
17	Baseline	Chad	National	Measles/MR/MMR	Measles/MR/MMR_Subcutaneous_Serum Institute of India Pvt. Ltd._Measles Vaccine, Live, Attenuated	Measles/MR/MMR_Microarray Patch (minimum)__	42.172	0.41	0.75	15946876	0.314	0.882406	0.798	0.58	0.06187						NO	YES	YES	YES	NO						0.75	0.25	0.4	0.9	0.2						1	0	0.75	0.5	0.9	0.9	1
18	Baseline	Comoros	National	Measles/MR/MMR	Measles/MR/MMR_Subcutaneous_Serum Institute of India Pvt. Ltd._Measles Vaccine, Live, Attenuated	Measles/MR/MMR_Microarray Patch (minimum)__	31.881	0.9	0.96	850886	0.294	0.180772	0.178	0.983	0.06187						NO	YES	YES	YES	NO						0.75	0.25	0.4	0.9	0.2						1	0	0.75	0.5	0.9	0.9	1
19	Baseline	Congo, Dem. Rep.	National	Measles/MR/MMR	Measles/MR/MMR_Subcutaneous_Serum Institute of India Pvt. Ltd._Measles Vaccine, Live, Attenuated	Measles/MR/MMR_Microarray Patch (minimum)__	41.183	0.57	0.73	86790567	0.414	0.810223	0.199	0.1	0.06187						NO	YES	YES	YES	NO						0.75	0.25	0.4	0.9	0.2						1	0	0.75	0.5	0.9	0.9	1
20	Baseline	Congo, Rep.	National	Measles/MR/MMR	Measles/MR/MMR_Subcutaneous_Serum Institute of India Pvt. Ltd._Measles Vaccine, Live, Attenuated	Measles/MR/MMR_Microarray Patch (minimum)__	32.862	0.73	0.82	5380508	0.138	0.314816	0.056	0.02	0.06187						NO	YES	YES	YES	NO						0.75	0.25	0.4	0.9	0.2						1	0	0.75	0.5	0.9	0.9	1
21	Baseline	Cote d'Ivoire	National	Measles/MR/MMR	Measles/MR/MMR_Subcutaneous_Serum Institute of India Pvt. Ltd._Measles Vaccine, Live, Attenuated	Measles/MR/MMR_Microarray Patch (minimum)__	35.74	0.76	0.98	25716544	0.473	0.330088	0.264	0.429	0.06187						NO	YES	YES	YES	NO						0.75	0.25	0.4	0.9	0.2						1	0	0.75	0.5	0.9	0.9	1
22	Baseline	Cuba	National	Measles/MR/MMR	Measles/MR/MMR_Subcutaneous_Serum Institute of India Pvt. Ltd._Measles Vaccine, Live, Attenuated	Measles/MR/MMR_Microarray Patch (minimum)__	10.166	0.99	0.99	11333483	0.0823557	0	0.001	0.00104	0.06187						NO	YES	YES	YES	NO						0.75	0.25	0.4	0.9	0.2						1	0	0.75	0.5	0.9	0.9	1
23	Baseline	Djibouti	National	Measles/MR/MMR	Measles/MR/MMR_Subcutaneous_Serum Institute of India Pvt. Ltd._Measles Vaccine, Live, Attenuated	Measles/MR/MMR_Microarray Patch (minimum)__	21.466	0.83	0.95	973560	0.1798	0.396046	0.126	0.97	0.06187						NO	YES	YES	YES	NO						0.75	0.25	0.4	0.9	0.2						1	0	0.75	0.5	0.9	0.9	1
24	Baseline	Eritrea	National	Measles/MR/MMR	Measles/MR/MMR_Subcutaneous_Serum Institute of India Pvt. Ltd._Measles Vaccine, Live, Attenuated	Measles/MR/MMR_Microarray Patch (minimum)__	30.302	0.99	0.99	3213972	0.295	0.503845	0.659	0.438	0.06187						NO	YES	YES	YES	NO						0.75	0.25	0.4	0.9	0.2						1	0	0.75	0.5	0.9	0.9	1
25	Baseline	Ethiopia	National	Measles/MR/MMR	Measles/MR/MMR_Subcutaneous_Serum Institute of India Pvt. Ltd._Measles Vaccine, Live, Attenuated	Measles/MR/MMR_Microarray Patch (minimum)__	32.339	0.58	0.8	112078730	0.308	0.5502	0.723	0.339	0.06187						NO	YES	YES	YES	NO						0.75	0.25	0.4	0.9	0.2						1	0	0.75	0.5	0.9	0.9	1
26	Baseline	Gambia, The	National	Measles/MR/MMR	Measles/MR/MMR_Subcutaneous_Serum Institute of India Pvt. Ltd._Measles Vaccine, Live, Attenuated	Measles/MR/MMR_Microarray Patch (minimum)__	38.535	0.85	0.93	2347706	0.214	0.397	0.428	0.957	0.06187						NO	YES	YES	YES	NO						0.75	0.25	0.4	0.9	0.2						1	0	0.75	0.5	0.9	0.9	1
27	Baseline	Georgia	National	Measles/MR/MMR	Measles/MR/MMR_Subcutaneous_Serum Institute of India Pvt. Ltd._Measles Vaccine, Live, Attenuated	Measles/MR/MMR_Microarray Patch (minimum)__	13.472	0.99	0.99	3720382	0.0856978	0	0.001	0.10743	0.06187						NO	YES	YES	YES	NO						0.75	0.25	0.4	0.9	0.2						1	0	0.75	0.5	0.9	0.9	1
28	Baseline	Ghana	National	Measles/MR/MMR	Measles/MR/MMR_Subcutaneous_Serum Institute of India Pvt. Ltd._Measles Vaccine, Live, Attenuated	Measles/MR/MMR_Microarray Patch (minimum)__	29.407	0.92	0.97	30417856	0.074	0.176054	0.292	0.18	0.06187						NO	YES	YES	YES	NO						0.75	0.25	0.4	0.9	0.2						1	0	0.75	0.5	0.9	0.9	1
29	Baseline	Guinea	National	Measles/MR/MMR	Measles/MR/MMR_Subcutaneous_Serum Institute of India Pvt. Ltd._Measles Vaccine, Live, Attenuated	Measles/MR/MMR_Microarray Patch (minimum)__	36.364	0.47	0.73	12771246	0.481	0.56	0.447	0.891	0.06187						NO	YES	YES	YES	NO						0.75	0.25	0.4	0.9	0.2						1	0	0.75	0.5	0.9	0.9	1
30	Baseline	Guinea-Bissau	National	Measles/MR/MMR	Measles/MR/MMR_Subcutaneous_Serum Institute of India Pvt. Ltd._Measles Vaccine, Live, Attenuated	Measles/MR/MMR_Microarray Patch (minimum)__	35.125	0.86	0.86	1920922	0.297813	0.71338	0.55	0.451	0.06187						NO	YES	YES	YES	NO						0.75	0.25	0.4	0.9	0.2						1	0	0.75	0.5	0.9	0.9	1
31	Baseline	Guyana	National	Measles/MR/MMR	Measles/MR/MMR_Subcutaneous_Serum Institute of India Pvt. Ltd._Measles Vaccine, Live, Attenuated	Measles/MR/MMR_Microarray Patch (minimum)__	19.967	0.98	0.99	782766	0.055	0.0815047	0.143	0.073	0.06187						NO	YES	YES	YES	NO						0.75	0.25	0.4	0.9	0.2						1	0	0.75	0.5	0.9	0.9	1
32	Baseline	Haiti	National	Measles/MR/MMR	Measles/MR/MMR_Subcutaneous_Serum Institute of India Pvt. Ltd._Measles Vaccine, Live, Attenuated	Measles/MR/MMR_Microarray Patch (minimum)__	24.349	0.65	0.78	11263077	0.247	0.547221	0.584	0.001	0.06187						NO	YES	YES	YES	NO						0.75	0.25	0.4	0.9	0.2						1	0	0.75	0.5	0.9	0.9	1
33	Baseline	Honduras	National	Measles/MR/MMR	Measles/MR/MMR_Subcutaneous_Serum Institute of India Pvt. Ltd._Measles Vaccine, Live, Attenuated	Measles/MR/MMR_Microarray Patch (minimum)__	21.599	0.87	0.9	9746117	0.078	0.0811279	0.172	0.003	0.06187						NO	YES	YES	YES	NO						0.75	0.25	0.4	0.9	0.2						1	0	0.75	0.5	0.9	0.9	1
34	Baseline	India	National	Measles/MR/MMR	Measles/MR/MMR_Subcutaneous_Serum Institute of India Pvt. Ltd._Measles Vaccine, Live, Attenuated	Measles/MR/MMR_Microarray Patch (minimum)__	17.857	0.95	0.95	1366417754	0.315	0.0476414	0.186	0.142	0.06187						NO	YES	YES	YES	NO						0.75	0.25	0.4	0.9	0.2						1	0	0.75	0.5	0.9	0.9	1
35	Baseline	Indonesia	National	Measles/MR/MMR	Measles/MR/MMR_Subcutaneous_Serum Institute of India Pvt. Ltd._Measles Vaccine, Live, Attenuated	Measles/MR/MMR_Microarray Patch (minimum)__	18.072	0.88	0.9	270625568	0.064	0.0149	0.091	0.872	0.06187						NO	YES	YES	YES	NO						0.75	0.25	0.4	0.9	0.2						1	0	0.75	0.5	0.9	0.9	1
36	Baseline	Kenya	National	Measles/MR/MMR	Measles/MR/MMR_Subcutaneous_Serum Institute of India Pvt. Ltd._Measles Vaccine, Live, Attenuated	Measles/MR/MMR_Microarray Patch (minimum)__	28.748	0.89	0.97	52573973	0.296	0.25	0.382	0.11201	0.06187						NO	YES	YES	YES	NO						0.75	0.25	0.4	0.9	0.2						1	0	0.75	0.5	0.9	0.9	1
37	Baseline	Kiribati	National	Measles/MR/MMR	Measles/MR/MMR_Subcutaneous_Serum Institute of India Pvt. Ltd._Measles Vaccine, Live, Attenuated	Measles/MR/MMR_Microarray Patch (minimum)__	27.887	0.94	0.99	117606	0.104295	0	0.017	0.001	0.06187						NO	YES	YES	YES	NO						0.75	0.25	0.4	0.9	0.2						1	0	0.75	0.5	0.9	0.9	1
38	Baseline	Korea, Dem. People’s Rep.	National	Measles/MR/MMR	Measles/MR/MMR_Subcutaneous_Serum Institute of India Pvt. Ltd._Measles Vaccine, Live, Attenuated	Measles/MR/MMR_Microarray Patch (minimum)__	13.89	0.98	0.98	25666161	0.104295	0.515092	0.005	0.001	0.06187						NO	YES	YES	YES	NO						0.75	0.25	0.4	0.9	0.2						1	0	0.75	0.5	0.9	0.9	1
39	Baseline	Kyrgyz Republic	National	Measles/MR/MMR	Measles/MR/MMR_Subcutaneous_Serum Institute of India Pvt. Ltd._Measles Vaccine, Live, Attenuated	Measles/MR/MMR_Microarray Patch (minimum)__	27.1	0.96	0.99	6456900	0.102	0	0.016	0.80007	0.06187						NO	YES	YES	YES	NO						0.75	0.25	0.4	0.9	0.2						1	0	0.75	0.5	0.9	0.9	1
40	Baseline	Lao PDR	National	Measles/MR/MMR	Measles/MR/MMR_Subcutaneous_Serum Institute of India Pvt. Ltd._Measles Vaccine, Live, Attenuated	Measles/MR/MMR_Microarray Patch (minimum)__	23.549	0.69	0.79	7169455	0.104295	0.0208018	0.356	0.001	0.06187						NO	YES	YES	YES	NO						0.75	0.25	0.4	0.9	0.2						1	0	0.75	0.5	0.9	0.9	1
41	Baseline	Lesotho	National	Measles/MR/MMR	Measles/MR/MMR_Subcutaneous_Serum Institute of India Pvt. Ltd._Measles Vaccine, Live, Attenuated	Measles/MR/MMR_Microarray Patch (minimum)__	26.808	0.9	0.96	2125268	0.203	0.53	0.221	0.001	0.06187						NO	YES	YES	YES	NO						0.75	0.25	0.4	0.9	0.2						1	0	0.75	0.5	0.9	0.9	1
42	Baseline	Liberia	National	Measles/MR/MMR	Measles/MR/MMR_Subcutaneous_Serum Institute of India Pvt. Ltd._Measles Vaccine, Live, Attenuated	Measles/MR/MMR_Microarray Patch (minimum)__	33.042	0.85	0.94	4937374	0.157	0.740817	0.389	0.2	0.06187						NO	YES	YES	YES	NO						0.75	0.25	0.4	0.9	0.2						1	0	0.75	0.5	0.9	0.9	1
43	Baseline	Madagascar	National	Measles/MR/MMR	Measles/MR/MMR_Subcutaneous_Serum Institute of India Pvt. Ltd._Measles Vaccine, Live, Attenuated	Measles/MR/MMR_Microarray Patch (minimum)__	32.657	0.69	0.85	26969307	0.407	0.740922	0.557	0.1	0.06187						NO	YES	YES	YES	NO						0.75	0.25	0.4	0.9	0.2						1	0	0.75	0.5	0.9	0.9	1
44	Baseline	Malawi	National	Measles/MR/MMR	Measles/MR/MMR_Subcutaneous_Serum Institute of India Pvt. Ltd._Measles Vaccine, Live, Attenuated	Measles/MR/MMR_Microarray Patch (minimum)__	34.118	0.92	0.97	18628747	0.472	0.8198	0.102	0.2	0.06187						NO	YES	YES	YES	NO						0.75	0.25	0.4	0.9	0.2						1	0	0.75	0.5	0.9	0.9	1
45	Baseline	Mali	National	Measles/MR/MMR	Measles/MR/MMR_Subcutaneous_Serum Institute of India Pvt. Ltd._Measles Vaccine, Live, Attenuated	Measles/MR/MMR_Microarray Patch (minimum)__	41.543	0.7	0.83	19658031	0.351	0.491	0.327	0.95	0.06187						NO	YES	YES	YES	NO						0.75	0.25	0.4	0.9	0.2						1	0	0.75	0.5	0.9	0.9	1
46	Baseline	Mauritania	National	Measles/MR/MMR	Measles/MR/MMR_Subcutaneous_Serum Institute of India Pvt. Ltd._Measles Vaccine, Live, Attenuated	Measles/MR/MMR_Microarray Patch (minimum)__	33.694	0.78	0.9	4525696	0.465	0.554731	0.307	1	0.06187						NO	YES	YES	YES	NO						0.75	0.25	0.4	0.9	0.2						1	0	0.75	0.5	0.9	0.9	1
47	Baseline	Moldova	National	Measles/MR/MMR	Measles/MR/MMR_Subcutaneous_Serum Institute of India Pvt. Ltd._Measles Vaccine, Live, Attenuated	Measles/MR/MMR_Microarray Patch (minimum)__	10.1	0.97	0.98	2657637	0.05	0	0.003	0.00494	0.06187						NO	YES	YES	YES	NO						0.75	0.25	0.4	0.9	0.2						1	0	0.75	0.5	0.9	0.9	1
48	Baseline	Mongolia	National	Measles/MR/MMR	Measles/MR/MMR_Subcutaneous_Serum Institute of India Pvt. Ltd._Measles Vaccine, Live, Attenuated	Measles/MR/MMR_Microarray Patch (minimum)__	24.131	0.98	0.99	3225167	0.104295	0.019	0.011	0.05	0.06187						NO	YES	YES	YES	NO						0.75	0.25	0.4	0.9	0.2						1	0	0.75	0.5	0.9	0.9	1
49	Baseline	Mozambique	National	Measles/MR/MMR	Measles/MR/MMR_Subcutaneous_Serum Institute of India Pvt. Ltd._Measles Vaccine, Live, Attenuated	Measles/MR/MMR_Microarray Patch (minimum)__	37.52	0.87	0.94	30366036	0.394	0.689	0.457	0.179	0.06187						NO	YES	YES	YES	NO						0.75	0.25	0.4	0.9	0.2						1	0	0.75	0.5	0.9	0.9	1
50	Baseline	Myanmar	National	Measles/MR/MMR	Measles/MR/MMR_Subcutaneous_Serum Institute of India Pvt. Ltd._Measles Vaccine, Live, Attenuated	Measles/MR/MMR_Microarray Patch (minimum)__	17.552	0.84	0.93	54045420	0.279	0.337354	0.398	0.043	0.06187						NO	YES	YES	YES	NO						0.75	0.25	0.4	0.9	0.2						1	0	0.75	0.5	0.9	0.9	1
51	Baseline	Nepal	National	Measles/MR/MMR	Measles/MR/MMR_Subcutaneous_Serum Institute of India Pvt. Ltd._Measles Vaccine, Live, Attenuated	Measles/MR/MMR_Microarray Patch (minimum)__	19.887	0.92	0.96	28608710	0.248	0.0608	0.42	0.042	0.06187						NO	YES	YES	YES	NO						0.75	0.25	0.4	0.9	0.2						1	0	0.75	0.5	0.9	0.9	1
52	Baseline	Nicaragua	National	Measles/MR/MMR	Measles/MR/MMR_Subcutaneous_Serum Institute of India Pvt. Ltd._Measles Vaccine, Live, Attenuated	Measles/MR/MMR_Microarray Patch (minimum)__	20.641	0.99	0.99	6545502	0.136	0.11922	0.12	0.001	0.06187						NO	YES	YES	YES	NO						0.75	0.25	0.4	0.9	0.2						1	0	0.75	0.5	0.9	0.9	1
53	Baseline	Niger	National	Measles/MR/MMR	Measles/MR/MMR_Subcutaneous_Serum Institute of India Pvt. Ltd._Measles Vaccine, Live, Attenuated	Measles/MR/MMR_Microarray Patch (minimum)__	46.079	0.79	0.92	23310715	0.524	0.824	0.603	0.983	0.06187						NO	YES	YES	YES	NO						0.75	0.25	0.4	0.9	0.2						1	0	0.75	0.5	0.9	0.9	1
54	Baseline	Nigeria	National	Measles/MR/MMR	Measles/MR/MMR_Subcutaneous_Serum Institute of India Pvt. Ltd._Measles Vaccine, Live, Attenuated	Measles/MR/MMR_Microarray Patch (minimum)__	37.905	0.54	0.67	200963599	0.171	0.435	0.566	0.496	0.06187						NO	YES	YES	YES	NO						0.75	0.25	0.4	0.9	0.2						1	0	0.75	0.5	0.9	0.9	1
55	Baseline	Pakistan	National	Measles/MR/MMR	Measles/MR/MMR_Subcutaneous_Serum Institute of India Pvt. Ltd._Measles Vaccine, Live, Attenuated	Measles/MR/MMR_Microarray Patch (minimum)__	28.25	0.75	0.88	216565318	0.36	0.289085	0.307	0.965	0.06187						NO	YES	YES	YES	NO						0.75	0.25	0.4	0.9	0.2						1	0	0.75	0.5	0.9	0.9	1
56	Baseline	Papua New Guinea	National	Measles/MR/MMR	Measles/MR/MMR_Subcutaneous_Serum Institute of India Pvt. Ltd._Measles Vaccine, Live, Attenuated	Measles/MR/MMR_Microarray Patch (minimum)__	27.073	0.37	0.52	8776109	0.104295	0.410326	0.436	0.001	0.06187						NO	YES	YES	YES	NO						0.75	0.25	0.4	0.9	0.2						1	0	0.75	0.5	0.9	0.9	1
57	Baseline	Rwanda	National	Measles/MR/MMR	Measles/MR/MMR_Subcutaneous_Serum Institute of India Pvt. Ltd._Measles Vaccine, Live, Attenuated	Measles/MR/MMR_Microarray Patch (minimum)__	31.696	0.96	0.99	12626950	0.552	0.652834	0.093	0.048	0.06187						NO	YES	YES	YES	NO						0.75	0.25	0.4	0.9	0.2						1	0	0.75	0.5	0.9	0.9	1
58	Baseline	Sao Tome and Principe	National	Measles/MR/MMR	Measles/MR/MMR_Subcutaneous_Serum Institute of India Pvt. Ltd._Measles Vaccine, Live, Attenuated	Measles/MR/MMR_Microarray Patch (minimum)__	31.538	0.95	0.97	215056	0.194	0.29	0.075	0.03	0.06187						NO	YES	YES	YES	NO						0.75	0.25	0.4	0.9	0.2						1	0	0.75	0.5	0.9	0.9	1
59	Baseline	Senegal	National	Measles/MR/MMR	Measles/MR/MMR_Subcutaneous_Serum Institute of India Pvt. Ltd._Measles Vaccine, Live, Attenuated	Measles/MR/MMR_Microarray Patch (minimum)__	34.523	0.9	0.99	16296364	0.386	0.330406	0.316	0.961	0.06187						NO	YES	YES	YES	NO						0.75	0.25	0.4	0.9	0.2						1	0	0.75	0.5	0.9	0.9	1
60	Baseline	Sierra Leone	National	Measles/MR/MMR	Measles/MR/MMR_Subcutaneous_Serum Institute of India Pvt. Ltd._Measles Vaccine, Live, Attenuated	Measles/MR/MMR_Microarray Patch (minimum)__	33.406	0.93	0.95	7813215	0.077	0.739	0.184	0.786	0.06187						NO	YES	YES	YES	NO						0.75	0.25	0.4	0.9	0.2						1	0	0.75	0.5	0.9	0.9	1
61	Baseline	Solomon Islands	National	Measles/MR/MMR	Measles/MR/MMR_Subcutaneous_Serum Institute of India Pvt. Ltd._Measles Vaccine, Live, Attenuated	Measles/MR/MMR_Microarray Patch (minimum)__	32.439	0.81	0.98	669823	0.104295	0.333339	0.138	0.001	0.06187						NO	YES	YES	YES	NO						0.75	0.25	0.4	0.9	0.2						1	0	0.75	0.5	0.9	0.9	1
62	Baseline	Somalia	National	Measles/MR/MMR	Measles/MR/MMR_Subcutaneous_Serum Institute of India Pvt. Ltd._Measles Vaccine, Live, Attenuated	Measles/MR/MMR_Microarray Patch (minimum)__	41.753	0.46	0.52	15442905	0.297813	0.647445	0.906	0.998	0.06187						NO	YES	YES	YES	NO						0.75	0.25	0.4	0.9	0.2						1	0	0.75	0.5	0.9	0.9	1
63	Baseline	South Sudan	National	Measles/MR/MMR	Measles/MR/MMR_Subcutaneous_Serum Institute of India Pvt. Ltd._Measles Vaccine, Live, Attenuated	Measles/MR/MMR_Microarray Patch (minimum)__	35.01	0.49	0.52	11062113	0.297813	0.717981	0.806	0.2	0.06187						NO	YES	YES	YES	NO						0.75	0.25	0.4	0.9	0.2						1	0	0.75	0.5	0.9	0.9	1
64	Baseline	Sri Lanka	National	Measles/MR/MMR	Measles/MR/MMR_Subcutaneous_Serum Institute of India Pvt. Ltd._Measles Vaccine, Live, Attenuated	Measles/MR/MMR_Microarray Patch (minimum)__	15.831	0.99	0.99	21803000	0.329727	0.00416595	0.0005	0.097	0.06187						NO	YES	YES	YES	NO						0.75	0.25	0.4	0.9	0.2						1	0	0.75	0.5	0.9	0.9	1
65	Baseline	Sudan	National	Measles/MR/MMR	Measles/MR/MMR_Subcutaneous_Serum Institute of India Pvt. Ltd._Measles Vaccine, Live, Attenuated	Measles/MR/MMR_Microarray Patch (minimum)__	32.177	0.9	0.97	42813238	0.297813	0.402165	0.225	0.97	0.06187						NO	YES	YES	YES	NO						0.75	0.25	0.4	0.9	0.2						1	0	0.75	0.5	0.9	0.9	1
66	Baseline	Syrian Arab Republic	National	Measles/MR/MMR	Measles/MR/MMR_Subcutaneous_Serum Institute of India Pvt. Ltd._Measles Vaccine, Live, Attenuated	Measles/MR/MMR_Microarray Patch (minimum)__	23.685	0.59	0.84	17070135	0.1798	0.14	0.038	0.93001	0.06187						NO	YES	YES	YES	NO						0.75	0.25	0.4	0.9	0.2						1	0	0.75	0.5	0.9	0.9	1
67	Baseline	Tajikistan	National	Measles/MR/MMR	Measles/MR/MMR_Subcutaneous_Serum Institute of India Pvt. Ltd._Measles Vaccine, Live, Attenuated	Measles/MR/MMR_Microarray Patch (minimum)__	30.761	0.98	0.99	9321018	0.277	0.007	0.052	0.967	0.06187						NO	YES	YES	YES	NO						0.75	0.25	0.4	0.9	0.2						1	0	0.75	0.5	0.9	0.9	1
68	Baseline	Tanzania	National	Measles/MR/MMR	Measles/MR/MMR_Subcutaneous_Serum Institute of India Pvt. Ltd._Measles Vaccine, Live, Attenuated	Measles/MR/MMR_Microarray Patch (minimum)__	36.7	0.88	0.91	58005463	0.364	0.64441	0.365	0.352	0.06187						NO	YES	YES	YES	NO						0.75	0.25	0.4	0.9	0.2						1	0	0.75	0.5	0.9	0.9	1
69	Baseline	Timor-Leste	National	Measles/MR/MMR	Measles/MR/MMR_Subcutaneous_Serum Institute of India Pvt. Ltd._Measles Vaccine, Live, Attenuated	Measles/MR/MMR_Microarray Patch (minimum)__	29.424	0.85	0.95	1293119	0.091	0.144082	0.433	0.001	0.06187						NO	YES	YES	YES	NO						0.75	0.25	0.4	0.9	0.2						1	0	0.75	0.5	0.9	0.9	1
70	Baseline	Togo	National	Measles/MR/MMR	Measles/MR/MMR_Subcutaneous_Serum Institute of India Pvt. Ltd._Measles Vaccine, Live, Attenuated	Measles/MR/MMR_Microarray Patch (minimum)__	33.113	0.75	0.98	8082366	0.352	0.486547	0.554	0.2	0.06187						NO	YES	YES	YES	NO						0.75	0.25	0.4	0.9	0.2						1	0	0.75	0.5	0.9	0.9	1
71	Baseline	Uganda	National	Measles/MR/MMR	Measles/MR/MMR_Subcutaneous_Serum Institute of India Pvt. Ltd._Measles Vaccine, Live, Attenuated	Measles/MR/MMR_Microarray Patch (minimum)__	38.135	0.87	0.99	44269594	0.401	0.5735	0.258	0.14	0.06187						NO	YES	YES	YES	NO						0.75	0.25	0.4	0.9	0.2						1	0	0.75	0.5	0.9	0.9	1
72	Baseline	Uzbekistan	National	Measles/MR/MMR	Measles/MR/MMR_Subcutaneous_Serum Institute of India Pvt. Ltd._Measles Vaccine, Live, Attenuated	Measles/MR/MMR_Microarray Patch (minimum)__	23.3	0.98	0.99	33580650	0.0856978	0	0	0.96511	0.06187						NO	YES	YES	YES	NO						0.75	0.25	0.4	0.9	0.2						1	0	0.75	0.5	0.9	0.9	1
73	Baseline	Vietnam	National	Measles/MR/MMR	Measles/MR/MMR_Subcutaneous_Serum Institute of India Pvt. Ltd._Measles Vaccine, Live, Attenuated	Measles/MR/MMR_Microarray Patch (minimum)__	16.745	0.95	0.96	96462106	0.104295	0	0.062	0.001	0.06187						NO	YES	YES	YES	NO						0.75	0.25	0.4	0.9	0.2						1	0	0.75	0.5	0.9	0.9	1
74	Baseline	Yemen, Rep.	National	Measles/MR/MMR	Measles/MR/MMR_Subcutaneous_Serum Institute of India Pvt. Ltd._Measles Vaccine, Live, Attenuated	Measles/MR/MMR_Microarray Patch (minimum)__	30.453	0.67	0.81	29161922	0.355	0.38	0.553	0.991	0.06187						NO	YES	YES	YES	NO						0.75	0.25	0.4	0.9	0.2						1	0	0.75	0.5	0.9	0.9	1
75	Baseline	Zambia	National	Measles/MR/MMR	Measles/MR/MMR_Subcutaneous_Serum Institute of India Pvt. Ltd._Measles Vaccine, Live, Attenuated	Measles/MR/MMR_Microarray Patch (minimum)__	36.192	0.93	0.95	17861030	0.346	0.601874	0.196	0.01	0.06187						NO	YES	YES	YES	NO						0.75	0.25	0.4	0.9	0.2						1	0	0.75	0.5	0.9	0.9	1
76	Baseline	Zimbabwe	National	Measles/MR/MMR	Measles/MR/MMR_Subcutaneous_Serum Institute of India Pvt. Ltd._Measles Vaccine, Live, Attenuated	Measles/MR/MMR_Microarray Patch (minimum)__	30.676	0.85	0.95	14645468	0.175	0.589584	0.219	0.00701	0.06187						NO	YES	YES	YES	NO						0.75	0.25	0.4	0.9	0.2						1	0	0.75	0.5	0.9	0.9	1
77	Baseline	Afghanistan	National	Measles/MR/MMR	Measles/MR/MMR_Subcutaneous_Serum Institute of India Pvt. Ltd._Measles Vaccine, Live, Attenuated	Measles/MR/MMR_Microarray Patch (optimal)__	32.487	0.64	0.78	38041754	0.421	0.012868	0.495	0.996	0.06187						NO	YES	YES	YES	NO						0.75	0.25	0.4	0.9	0.2						1	0	0.75	0.8	1	0.9	1
78	Baseline	Angola	National	Measles/MR/MMR	Measles/MR/MMR_Subcutaneous_Serum Institute of India Pvt. Ltd._Measles Vaccine, Live, Attenuated	Measles/MR/MMR_Microarray Patch (optimal)__	40.729	0.51	0.69	31825295	0.195	0.567407	0.504	0.003	0.06187						NO	YES	YES	YES	NO						0.75	0.25	0.4	0.9	0.2						1	0	0.75	0.8	1	0.9	1
79	Baseline	Armenia	National	Measles/MR/MMR	Measles/MR/MMR_Subcutaneous_Serum Institute of India Pvt. Ltd._Measles Vaccine, Live, Attenuated	Measles/MR/MMR_Microarray Patch (optimal)__	13.987	0.95	0.99	2957731	0.023	0	0.002	0.00103	0.06187						NO	YES	YES	YES	NO						0.75	0.25	0.4	0.9	0.2						1	0	0.75	0.8	1	0.9	1
80	Baseline	Azerbaijan	National	Measles/MR/MMR	Measles/MR/MMR_Subcutaneous_Serum Institute of India Pvt. Ltd._Measles Vaccine, Live, Attenuated	Measles/MR/MMR_Microarray Patch (optimal)__	14	0.98	0.98	10023318	0.289	0	0.002	0.96983	0.06187						NO	YES	YES	YES	NO						0.75	0.25	0.4	0.9	0.2						1	0	0.75	0.8	1	0.9	1
81	Baseline	Bangladesh	National	Measles/MR/MMR	Measles/MR/MMR_Subcutaneous_Serum Institute of India Pvt. Ltd._Measles Vaccine, Live, Attenuated	Measles/MR/MMR_Microarray Patch (optimal)__	18.184	0.97	0.99	163046161	0.407	0.148396	0.502	0.904	0.06187						NO	YES	YES	YES	NO						0.75	0.25	0.4	0.9	0.2						1	0	0.75	0.8	1	0.9	1
82	Baseline	Benin	National	Measles/MR/MMR	Measles/MR/MMR_Subcutaneous_Serum Institute of India Pvt. Ltd._Measles Vaccine, Live, Attenuated	Measles/MR/MMR_Microarray Patch (optimal)__	36.221	0.71	0.89	11801151	0.345	0.584708	0.219	0.277	0.06187						NO	YES	YES	YES	NO						0.75	0.25	0.4	0.9	0.2						1	0	0.75	0.8	1	0.9	1
83	Baseline	Bhutan	National	Measles/MR/MMR	Measles/MR/MMR_Subcutaneous_Serum Institute of India Pvt. Ltd._Measles Vaccine, Live, Attenuated	Measles/MR/MMR_Microarray Patch (optimal)__	17.259	0.97	0.99	763092	0.329727	0	0.11	0.002	0.06187						NO	YES	YES	YES	NO						0.75	0.25	0.4	0.9	0.2						1	0	0.75	0.8	1	0.9	1
84	Baseline	Bolivia	National	Measles/MR/MMR	Measles/MR/MMR_Subcutaneous_Serum Institute of India Pvt. Ltd._Measles Vaccine, Live, Attenuated	Measles/MR/MMR_Microarray Patch (optimal)__	21.75	0.79	0.81	11513100	0.18	0.0441463	0.102	0.00105	0.06187						NO	YES	YES	YES	NO						0.75	0.25	0.4	0.9	0.2						1	0	0.75	0.8	1	0.9	1
85	Baseline	Burkina Faso	National	Measles/MR/MMR	Measles/MR/MMR_Subcutaneous_Serum Institute of India Pvt. Ltd._Measles Vaccine, Live, Attenuated	Measles/MR/MMR_Microarray Patch (optimal)__	37.93	0.88	0.98	20321378	0.342	0.856	0.202	0.615	0.06187						NO	YES	YES	YES	NO						0.75	0.25	0.4	0.9	0.2						1	0	0.75	0.8	1	0.9	1
86	Baseline	Burundi	National	Measles/MR/MMR	Measles/MR/MMR_Subcutaneous_Serum Institute of India Pvt. Ltd._Measles Vaccine, Live, Attenuated	Measles/MR/MMR_Microarray Patch (optimal)__	39.008	0.92	0.97	11530580	0.499	0.889757	0.149	0.1	0.06187						NO	YES	YES	YES	NO						0.75	0.25	0.4	0.9	0.2						1	0	0.75	0.8	1	0.9	1
87	Baseline	Cambodia	National	Measles/MR/MMR	Measles/MR/MMR_Subcutaneous_Serum Institute of India Pvt. Ltd._Measles Vaccine, Live, Attenuated	Measles/MR/MMR_Microarray Patch (optimal)__	22.464	0.84	0.98	16486542	0.196	0.0844933	0.11	0.019	0.06187						NO	YES	YES	YES	NO						0.75	0.25	0.4	0.9	0.2						1	0	0.75	0.8	1	0.9	1
88	Baseline	Cameroon	National	Measles/MR/MMR	Measles/MR/MMR_Subcutaneous_Serum Institute of India Pvt. Ltd._Measles Vaccine, Live, Attenuated	Measles/MR/MMR_Microarray Patch (optimal)__	35.386	0.6	0.8	25876380	0.214	0.373399	0.353	0.3	0.06187						NO	YES	YES	YES	NO						0.75	0.25	0.4	0.9	0.2						1	0	0.75	0.8	1	0.9	1
89	Baseline	Central African Republic	National	Measles/MR/MMR	Measles/MR/MMR_Subcutaneous_Serum Institute of India Pvt. Ltd._Measles Vaccine, Live, Attenuated	Measles/MR/MMR_Microarray Patch (optimal)__	35.348	0.49	0.74	4745185	0.297813	0.675796	0.6	0.15	0.06187						NO	YES	YES	YES	NO						0.75	0.25	0.4	0.9	0.2						1	0	0.75	0.8	1	0.9	1
90	Baseline	Chad	National	Measles/MR/MMR	Measles/MR/MMR_Subcutaneous_Serum Institute of India Pvt. Ltd._Measles Vaccine, Live, Attenuated	Measles/MR/MMR_Microarray Patch (optimal)__	42.172	0.41	0.75	15946876	0.314	0.882406	0.798	0.58	0.06187						NO	YES	YES	YES	NO						0.75	0.25	0.4	0.9	0.2						1	0	0.75	0.8	1	0.9	1
91	Baseline	Comoros	National	Measles/MR/MMR	Measles/MR/MMR_Subcutaneous_Serum Institute of India Pvt. Ltd._Measles Vaccine, Live, Attenuated	Measles/MR/MMR_Microarray Patch (optimal)__	31.881	0.9	0.96	850886	0.294	0.180772	0.178	0.983	0.06187						NO	YES	YES	YES	NO						0.75	0.25	0.4	0.9	0.2						1	0	0.75	0.8	1	0.9	1
92	Baseline	Congo, Dem. Rep.	National	Measles/MR/MMR	Measles/MR/MMR_Subcutaneous_Serum Institute of India Pvt. Ltd._Measles Vaccine, Live, Attenuated	Measles/MR/MMR_Microarray Patch (optimal)__	41.183	0.57	0.73	86790567	0.414	0.810223	0.199	0.1	0.06187						NO	YES	YES	YES	NO						0.75	0.25	0.4	0.9	0.2						1	0	0.75	0.8	1	0.9	1
93	Baseline	Congo, Rep.	National	Measles/MR/MMR	Measles/MR/MMR_Subcutaneous_Serum Institute of India Pvt. Ltd._Measles Vaccine, Live, Attenuated	Measles/MR/MMR_Microarray Patch (optimal)__	32.862	0.73	0.82	5380508	0.138	0.314816	0.056	0.02	0.06187						NO	YES	YES	YES	NO						0.75	0.25	0.4	0.9	0.2						1	0	0.75	0.8	1	0.9	1
94	Baseline	Cote d'Ivoire	National	Measles/MR/MMR	Measles/MR/MMR_Subcutaneous_Serum Institute of India Pvt. Ltd._Measles Vaccine, Live, Attenuated	Measles/MR/MMR_Microarray Patch (optimal)__	35.74	0.76	0.98	25716544	0.473	0.330088	0.264	0.429	0.06187						NO	YES	YES	YES	NO						0.75	0.25	0.4	0.9	0.2						1	0	0.75	0.8	1	0.9	1
95	Baseline	Cuba	National	Measles/MR/MMR	Measles/MR/MMR_Subcutaneous_Serum Institute of India Pvt. Ltd._Measles Vaccine, Live, Attenuated	Measles/MR/MMR_Microarray Patch (optimal)__	10.166	0.99	0.99	11333483	0.0823557	0	0.001	0.00104	0.06187						NO	YES	YES	YES	NO						0.75	0.25	0.4	0.9	0.2						1	0	0.75	0.8	1	0.9	1
96	Baseline	Djibouti	National	Measles/MR/MMR	Measles/MR/MMR_Subcutaneous_Serum Institute of India Pvt. Ltd._Measles Vaccine, Live, Attenuated	Measles/MR/MMR_Microarray Patch (optimal)__	21.466	0.83	0.95	973560	0.1798	0.396046	0.126	0.97	0.06187						NO	YES	YES	YES	NO						0.75	0.25	0.4	0.9	0.2						1	0	0.75	0.8	1	0.9	1
97	Baseline	Eritrea	National	Measles/MR/MMR	Measles/MR/MMR_Subcutaneous_Serum Institute of India Pvt. Ltd._Measles Vaccine, Live, Attenuated	Measles/MR/MMR_Microarray Patch (optimal)__	30.302	0.99	0.99	3213972	0.295	0.503845	0.659	0.438	0.06187						NO	YES	YES	YES	NO						0.75	0.25	0.4	0.9	0.2						1	0	0.75	0.8	1	0.9	1
98	Baseline	Ethiopia	National	Measles/MR/MMR	Measles/MR/MMR_Subcutaneous_Serum Institute of India Pvt. Ltd._Measles Vaccine, Live, Attenuated	Measles/MR/MMR_Microarray Patch (optimal)__	32.339	0.58	0.8	112078730	0.308	0.5502	0.723	0.339	0.06187						NO	YES	YES	YES	NO						0.75	0.25	0.4	0.9	0.2						1	0	0.75	0.8	1	0.9	1
99	Baseline	Gambia, The	National	Measles/MR/MMR	Measles/MR/MMR_Subcutaneous_Serum Institute of India Pvt. Ltd._Measles Vaccine, Live, Attenuated	Measles/MR/MMR_Microarray Patch (optimal)__	38.535	0.85	0.93	2347706	0.214	0.397	0.428	0.957	0.06187						NO	YES	YES	YES	NO						0.75	0.25	0.4	0.9	0.2						1	0	0.75	0.8	1	0.9	1
100	Baseline	Georgia	National	Measles/MR/MMR	Measles/MR/MMR_Subcutaneous_Serum Institute of India Pvt. Ltd._Measles Vaccine, Live, Attenuated	Measles/MR/MMR_Microarray Patch (optimal)__	13.472	0.99	0.99	3720382	0.0856978	0	0.001	0.10743	0.06187						NO	YES	YES	YES	NO						0.75	0.25	0.4	0.9	0.2						1	0	0.75	0.8	1	0.9	1
101	Baseline	Ghana	National	Measles/MR/MMR	Measles/MR/MMR_Subcutaneous_Serum Institute of India Pvt. Ltd._Measles Vaccine, Live, Attenuated	Measles/MR/MMR_Microarray Patch (optimal)__	29.407	0.92	0.97	30417856	0.074	0.176054	0.292	0.18	0.06187						NO	YES	YES	YES	NO						0.75	0.25	0.4	0.9	0.2						1	0	0.75	0.8	1	0.9	1
102	Baseline	Guinea	National	Measles/MR/MMR	Measles/MR/MMR_Subcutaneous_Serum Institute of India Pvt. Ltd._Measles Vaccine, Live, Attenuated	Measles/MR/MMR_Microarray Patch (optimal)__	36.364	0.47	0.73	12771246	0.481	0.56	0.447	0.891	0.06187						NO	YES	YES	YES	NO						0.75	0.25	0.4	0.9	0.2						1	0	0.75	0.8	1	0.9	1
103	Baseline	Guinea-Bissau	National	Measles/MR/MMR	Measles/MR/MMR_Subcutaneous_Serum Institute of India Pvt. Ltd._Measles Vaccine, Live, Attenuated	Measles/MR/MMR_Microarray Patch (optimal)__	35.125	0.86	0.86	1920922	0.297813	0.71338	0.55	0.451	0.06187						NO	YES	YES	YES	NO						0.75	0.25	0.4	0.9	0.2						1	0	0.75	0.8	1	0.9	1
104	Baseline	Guyana	National	Measles/MR/MMR	Measles/MR/MMR_Subcutaneous_Serum Institute of India Pvt. Ltd._Measles Vaccine, Live, Attenuated	Measles/MR/MMR_Microarray Patch (optimal)__	19.967	0.98	0.99	782766	0.055	0.0815047	0.143	0.073	0.06187						NO	YES	YES	YES	NO						0.75	0.25	0.4	0.9	0.2						1	0	0.75	0.8	1	0.9	1
105	Baseline	Haiti	National	Measles/MR/MMR	Measles/MR/MMR_Subcutaneous_Serum Institute of India Pvt. Ltd._Measles Vaccine, Live, Attenuated	Measles/MR/MMR_Microarray Patch (optimal)__	24.349	0.65	0.78	11263077	0.247	0.547221	0.584	0.001	0.06187						NO	YES	YES	YES	NO						0.75	0.25	0.4	0.9	0.2						1	0	0.75	0.8	1	0.9	1
106	Baseline	Honduras	National	Measles/MR/MMR	Measles/MR/MMR_Subcutaneous_Serum Institute of India Pvt. Ltd._Measles Vaccine, Live, Attenuated	Measles/MR/MMR_Microarray Patch (optimal)__	21.599	0.87	0.9	9746117	0.078	0.0811279	0.172	0.003	0.06187						NO	YES	YES	YES	NO						0.75	0.25	0.4	0.9	0.2						1	0	0.75	0.8	1	0.9	1
107	Baseline	India	National	Measles/MR/MMR	Measles/MR/MMR_Subcutaneous_Serum Institute of India Pvt. Ltd._Measles Vaccine, Live, Attenuated	Measles/MR/MMR_Microarray Patch (optimal)__	17.857	0.95	0.95	1366417754	0.315	0.0476414	0.186	0.142	0.06187						NO	YES	YES	YES	NO						0.75	0.25	0.4	0.9	0.2						1	0	0.75	0.8	1	0.9	1
108	Baseline	Indonesia	National	Measles/MR/MMR	Measles/MR/MMR_Subcutaneous_Serum Institute of India Pvt. Ltd._Measles Vaccine, Live, Attenuated	Measles/MR/MMR_Microarray Patch (optimal)__	18.072	0.88	0.9	270625568	0.064	0.0149	0.091	0.872	0.06187						NO	YES	YES	YES	NO						0.75	0.25	0.4	0.9	0.2						1	0	0.75	0.8	1	0.9	1
109	Baseline	Kenya	National	Measles/MR/MMR	Measles/MR/MMR_Subcutaneous_Serum Institute of India Pvt. Ltd._Measles Vaccine, Live, Attenuated	Measles/MR/MMR_Microarray Patch (optimal)__	28.748	0.89	0.97	52573973	0.296	0.25	0.382	0.11201	0.06187						NO	YES	YES	YES	NO						0.75	0.25	0.4	0.9	0.2						1	0	0.75	0.8	1	0.9	1
110	Baseline	Kiribati	National	Measles/MR/MMR	Measles/MR/MMR_Subcutaneous_Serum Institute of India Pvt. Ltd._Measles Vaccine, Live, Attenuated	Measles/MR/MMR_Microarray Patch (optimal)__	27.887	0.94	0.99	117606	0.104295	0	0.017	0.001	0.06187						NO	YES	YES	YES	NO						0.75	0.25	0.4	0.9	0.2						1	0	0.75	0.8	1	0.9	1
111	Baseline	Korea, Dem. People’s Rep.	National	Measles/MR/MMR	Measles/MR/MMR_Subcutaneous_Serum Institute of India Pvt. Ltd._Measles Vaccine, Live, Attenuated	Measles/MR/MMR_Microarray Patch (optimal)__	13.89	0.98	0.98	25666161	0.104295	0.515092	0.005	0.001	0.06187						NO	YES	YES	YES	NO						0.75	0.25	0.4	0.9	0.2						1	0	0.75	0.8	1	0.9	1
112	Baseline	Kyrgyz Republic	National	Measles/MR/MMR	Measles/MR/MMR_Subcutaneous_Serum Institute of India Pvt. Ltd._Measles Vaccine, Live, Attenuated	Measles/MR/MMR_Microarray Patch (optimal)__	27.1	0.96	0.99	6456900	0.102	0	0.016	0.80007	0.06187						NO	YES	YES	YES	NO						0.75	0.25	0.4	0.9	0.2						1	0	0.75	0.8	1	0.9	1
113	Baseline	Lao PDR	National	Measles/MR/MMR	Measles/MR/MMR_Subcutaneous_Serum Institute of India Pvt. Ltd._Measles Vaccine, Live, Attenuated	Measles/MR/MMR_Microarray Patch (optimal)__	23.549	0.69	0.79	7169455	0.104295	0.0208018	0.356	0.001	0.06187						NO	YES	YES	YES	NO						0.75	0.25	0.4	0.9	0.2						1	0	0.75	0.8	1	0.9	1
114	Baseline	Lesotho	National	Measles/MR/MMR	Measles/MR/MMR_Subcutaneous_Serum Institute of India Pvt. Ltd._Measles Vaccine, Live, Attenuated	Measles/MR/MMR_Microarray Patch (optimal)__	26.808	0.9	0.96	2125268	0.203	0.53	0.221	0.001	0.06187						NO	YES	YES	YES	NO						0.75	0.25	0.4	0.9	0.2						1	0	0.75	0.8	1	0.9	1
115	Baseline	Liberia	National	Measles/MR/MMR	Measles/MR/MMR_Subcutaneous_Serum Institute of India Pvt. Ltd._Measles Vaccine, Live, Attenuated	Measles/MR/MMR_Microarray Patch (optimal)__	33.042	0.85	0.94	4937374	0.157	0.740817	0.389	0.2	0.06187						NO	YES	YES	YES	NO						0.75	0.25	0.4	0.9	0.2						1	0	0.75	0.8	1	0.9	1
116	Baseline	Madagascar	National	Measles/MR/MMR	Measles/MR/MMR_Subcutaneous_Serum Institute of India Pvt. Ltd._Measles Vaccine, Live, Attenuated	Measles/MR/MMR_Microarray Patch (optimal)__	32.657	0.69	0.85	26969307	0.407	0.740922	0.557	0.1	0.06187						NO	YES	YES	YES	NO						0.75	0.25	0.4	0.9	0.2						1	0	0.75	0.8	1	0.9	1
117	Baseline	Malawi	National	Measles/MR/MMR	Measles/MR/MMR_Subcutaneous_Serum Institute of India Pvt. Ltd._Measles Vaccine, Live, Attenuated	Measles/MR/MMR_Microarray Patch (optimal)__	34.118	0.92	0.97	18628747	0.472	0.8198	0.102	0.2	0.06187						NO	YES	YES	YES	NO						0.75	0.25	0.4	0.9	0.2						1	0	0.75	0.8	1	0.9	1
118	Baseline	Mali	National	Measles/MR/MMR	Measles/MR/MMR_Subcutaneous_Serum Institute of India Pvt. Ltd._Measles Vaccine, Live, Attenuated	Measles/MR/MMR_Microarray Patch (optimal)__	41.543	0.7	0.83	19658031	0.351	0.491	0.327	0.95	0.06187						NO	YES	YES	YES	NO						0.75	0.25	0.4	0.9	0.2						1	0	0.75	0.8	1	0.9	1
119	Baseline	Mauritania	National	Measles/MR/MMR	Measles/MR/MMR_Subcutaneous_Serum Institute of India Pvt. Ltd._Measles Vaccine, Live, Attenuated	Measles/MR/MMR_Microarray Patch (optimal)__	33.694	0.78	0.9	4525696	0.465	0.554731	0.307	1	0.06187						NO	YES	YES	YES	NO						0.75	0.25	0.4	0.9	0.2						1	0	0.75	0.8	1	0.9	1
120	Baseline	Moldova	National	Measles/MR/MMR	Measles/MR/MMR_Subcutaneous_Serum Institute of India Pvt. Ltd._Measles Vaccine, Live, Attenuated	Measles/MR/MMR_Microarray Patch (optimal)__	10.1	0.97	0.98	2657637	0.05	0	0.003	0.00494	0.06187						NO	YES	YES	YES	NO						0.75	0.25	0.4	0.9	0.2						1	0	0.75	0.8	1	0.9	1
121	Baseline	Mongolia	National	Measles/MR/MMR	Measles/MR/MMR_Subcutaneous_Serum Institute of India Pvt. Ltd._Measles Vaccine, Live, Attenuated	Measles/MR/MMR_Microarray Patch (optimal)__	24.131	0.98	0.99	3225167	0.104295	0.019	0.011	0.05	0.06187						NO	YES	YES	YES	NO						0.75	0.25	0.4	0.9	0.2						1	0	0.75	0.8	1	0.9	1
122	Baseline	Mozambique	National	Measles/MR/MMR	Measles/MR/MMR_Subcutaneous_Serum Institute of India Pvt. Ltd._Measles Vaccine, Live, Attenuated	Measles/MR/MMR_Microarray Patch (optimal)__	37.52	0.87	0.94	30366036	0.394	0.689	0.457	0.179	0.06187						NO	YES	YES	YES	NO						0.75	0.25	0.4	0.9	0.2						1	0	0.75	0.8	1	0.9	1
123	Baseline	Myanmar	National	Measles/MR/MMR	Measles/MR/MMR_Subcutaneous_Serum Institute of India Pvt. Ltd._Measles Vaccine, Live, Attenuated	Measles/MR/MMR_Microarray Patch (optimal)__	17.552	0.84	0.93	54045420	0.279	0.337354	0.398	0.043	0.06187						NO	YES	YES	YES	NO						0.75	0.25	0.4	0.9	0.2						1	0	0.75	0.8	1	0.9	1
124	Baseline	Nepal	National	Measles/MR/MMR	Measles/MR/MMR_Subcutaneous_Serum Institute of India Pvt. Ltd._Measles Vaccine, Live, Attenuated	Measles/MR/MMR_Microarray Patch (optimal)__	19.887	0.92	0.96	28608710	0.248	0.0608	0.42	0.042	0.06187						NO	YES	YES	YES	NO						0.75	0.25	0.4	0.9	0.2						1	0	0.75	0.8	1	0.9	1
125	Baseline	Nicaragua	National	Measles/MR/MMR	Measles/MR/MMR_Subcutaneous_Serum Institute of India Pvt. Ltd._Measles Vaccine, Live, Attenuated	Measles/MR/MMR_Microarray Patch (optimal)__	20.641	0.99	0.99	6545502	0.136	0.11922	0.12	0.001	0.06187						NO	YES	YES	YES	NO						0.75	0.25	0.4	0.9	0.2						1	0	0.75	0.8	1	0.9	1
126	Baseline	Niger	National	Measles/MR/MMR	Measles/MR/MMR_Subcutaneous_Serum Institute of India Pvt. Ltd._Measles Vaccine, Live, Attenuated	Measles/MR/MMR_Microarray Patch (optimal)__	46.079	0.79	0.92	23310715	0.524	0.824	0.603	0.983	0.06187						NO	YES	YES	YES	NO						0.75	0.25	0.4	0.9	0.2						1	0	0.75	0.8	1	0.9	1
127	Baseline	Nigeria	National	Measles/MR/MMR	Measles/MR/MMR_Subcutaneous_Serum Institute of India Pvt. Ltd._Measles Vaccine, Live, Attenuated	Measles/MR/MMR_Microarray Patch (optimal)__	37.905	0.54	0.67	200963599	0.171	0.435	0.566	0.496	0.06187						NO	YES	YES	YES	NO						0.75	0.25	0.4	0.9	0.2						1	0	0.75	0.8	1	0.9	1
128	Baseline	Pakistan	National	Measles/MR/MMR	Measles/MR/MMR_Subcutaneous_Serum Institute of India Pvt. Ltd._Measles Vaccine, Live, Attenuated	Measles/MR/MMR_Microarray Patch (optimal)__	28.25	0.75	0.88	216565318	0.36	0.289085	0.307	0.965	0.06187						NO	YES	YES	YES	NO						0.75	0.25	0.4	0.9	0.2						1	0	0.75	0.8	1	0.9	1
129	Baseline	Papua New Guinea	National	Measles/MR/MMR	Measles/MR/MMR_Subcutaneous_Serum Institute of India Pvt. Ltd._Measles Vaccine, Live, Attenuated	Measles/MR/MMR_Microarray Patch (optimal)__	27.073	0.37	0.52	8776109	0.104295	0.410326	0.436	0.001	0.06187						NO	YES	YES	YES	NO						0.75	0.25	0.4	0.9	0.2						1	0	0.75	0.8	1	0.9	1
130	Baseline	Rwanda	National	Measles/MR/MMR	Measles/MR/MMR_Subcutaneous_Serum Institute of India Pvt. Ltd._Measles Vaccine, Live, Attenuated	Measles/MR/MMR_Microarray Patch (optimal)__	31.696	0.96	0.99	12626950	0.552	0.652834	0.093	0.048	0.06187						NO	YES	YES	YES	NO						0.75	0.25	0.4	0.9	0.2						1	0	0.75	0.8	1	0.9	1
131	Baseline	Sao Tome and Principe	National	Measles/MR/MMR	Measles/MR/MMR_Subcutaneous_Serum Institute of India Pvt. Ltd._Measles Vaccine, Live, Attenuated	Measles/MR/MMR_Microarray Patch (optimal)__	31.538	0.95	0.97	215056	0.194	0.29	0.075	0.03	0.06187						NO	YES	YES	YES	NO						0.75	0.25	0.4	0.9	0.2						1	0	0.75	0.8	1	0.9	1
132	Baseline	Senegal	National	Measles/MR/MMR	Measles/MR/MMR_Subcutaneous_Serum Institute of India Pvt. Ltd._Measles Vaccine, Live, Attenuated	Measles/MR/MMR_Microarray Patch (optimal)__	34.523	0.9	0.99	16296364	0.386	0.330406	0.316	0.961	0.06187						NO	YES	YES	YES	NO						0.75	0.25	0.4	0.9	0.2						1	0	0.75	0.8	1	0.9	1
133	Baseline	Sierra Leone	National	Measles/MR/MMR	Measles/MR/MMR_Subcutaneous_Serum Institute of India Pvt. Ltd._Measles Vaccine, Live, Attenuated	Measles/MR/MMR_Microarray Patch (optimal)__	33.406	0.93	0.95	7813215	0.077	0.739	0.184	0.786	0.06187						NO	YES	YES	YES	NO						0.75	0.25	0.4	0.9	0.2						1	0	0.75	0.8	1	0.9	1
134	Baseline	Solomon Islands	National	Measles/MR/MMR	Measles/MR/MMR_Subcutaneous_Serum Institute of India Pvt. Ltd._Measles Vaccine, Live, Attenuated	Measles/MR/MMR_Microarray Patch (optimal)__	32.439	0.81	0.98	669823	0.104295	0.333339	0.138	0.001	0.06187						NO	YES	YES	YES	NO						0.75	0.25	0.4	0.9	0.2						1	0	0.75	0.8	1	0.9	1
135	Baseline	Somalia	National	Measles/MR/MMR	Measles/MR/MMR_Subcutaneous_Serum Institute of India Pvt. Ltd._Measles Vaccine, Live, Attenuated	Measles/MR/MMR_Microarray Patch (optimal)__	41.753	0.46	0.52	15442905	0.297813	0.647445	0.906	0.998	0.06187						NO	YES	YES	YES	NO						0.75	0.25	0.4	0.9	0.2						1	0	0.75	0.8	1	0.9	1
136	Baseline	South Sudan	National	Measles/MR/MMR	Measles/MR/MMR_Subcutaneous_Serum Institute of India Pvt. Ltd._Measles Vaccine, Live, Attenuated	Measles/MR/MMR_Microarray Patch (optimal)__	35.01	0.49	0.52	11062113	0.297813	0.717981	0.806	0.2	0.06187						NO	YES	YES	YES	NO						0.75	0.25	0.4	0.9	0.2						1	0	0.75	0.8	1	0.9	1
137	Baseline	Sri Lanka	National	Measles/MR/MMR	Measles/MR/MMR_Subcutaneous_Serum Institute of India Pvt. Ltd._Measles Vaccine, Live, Attenuated	Measles/MR/MMR_Microarray Patch (optimal)__	15.831	0.99	0.99	21803000	0.329727	0.00416595	0.0005	0.097	0.06187						NO	YES	YES	YES	NO						0.75	0.25	0.4	0.9	0.2						1	0	0.75	0.8	1	0.9	1
138	Baseline	Sudan	National	Measles/MR/MMR	Measles/MR/MMR_Subcutaneous_Serum Institute of India Pvt. Ltd._Measles Vaccine, Live, Attenuated	Measles/MR/MMR_Microarray Patch (optimal)__	32.177	0.9	0.97	42813238	0.297813	0.402165	0.225	0.97	0.06187						NO	YES	YES	YES	NO						0.75	0.25	0.4	0.9	0.2						1	0	0.75	0.8	1	0.9	1
139	Baseline	Syrian Arab Republic	National	Measles/MR/MMR	Measles/MR/MMR_Subcutaneous_Serum Institute of India Pvt. Ltd._Measles Vaccine, Live, Attenuated	Measles/MR/MMR_Microarray Patch (optimal)__	23.685	0.59	0.84	17070135	0.1798	0.14	0.038	0.93001	0.06187						NO	YES	YES	YES	NO						0.75	0.25	0.4	0.9	0.2						1	0	0.75	0.8	1	0.9	1
140	Baseline	Tajikistan	National	Measles/MR/MMR	Measles/MR/MMR_Subcutaneous_Serum Institute of India Pvt. Ltd._Measles Vaccine, Live, Attenuated	Measles/MR/MMR_Microarray Patch (optimal)__	30.761	0.98	0.99	9321018	0.277	0.007	0.052	0.967	0.06187						NO	YES	YES	YES	NO						0.75	0.25	0.4	0.9	0.2						1	0	0.75	0.8	1	0.9	1
141	Baseline	Tanzania	National	Measles/MR/MMR	Measles/MR/MMR_Subcutaneous_Serum Institute of India Pvt. Ltd._Measles Vaccine, Live, Attenuated	Measles/MR/MMR_Microarray Patch (optimal)__	36.7	0.88	0.91	58005463	0.364	0.64441	0.365	0.352	0.06187						NO	YES	YES	YES	NO						0.75	0.25	0.4	0.9	0.2						1	0	0.75	0.8	1	0.9	1
142	Baseline	Timor-Leste	National	Measles/MR/MMR	Measles/MR/MMR_Subcutaneous_Serum Institute of India Pvt. Ltd._Measles Vaccine, Live, Attenuated	Measles/MR/MMR_Microarray Patch (optimal)__	29.424	0.85	0.95	1293119	0.091	0.144082	0.433	0.001	0.06187						NO	YES	YES	YES	NO						0.75	0.25	0.4	0.9	0.2						1	0	0.75	0.8	1	0.9	1
143	Baseline	Togo	National	Measles/MR/MMR	Measles/MR/MMR_Subcutaneous_Serum Institute of India Pvt. Ltd._Measles Vaccine, Live, Attenuated	Measles/MR/MMR_Microarray Patch (optimal)__	33.113	0.75	0.98	8082366	0.352	0.486547	0.554	0.2	0.06187						NO	YES	YES	YES	NO						0.75	0.25	0.4	0.9	0.2						1	0	0.75	0.8	1	0.9	1
144	Baseline	Uganda	National	Measles/MR/MMR	Measles/MR/MMR_Subcutaneous_Serum Institute of India Pvt. Ltd._Measles Vaccine, Live, Attenuated	Measles/MR/MMR_Microarray Patch (optimal)__	38.135	0.87	0.99	44269594	0.401	0.5735	0.258	0.14	0.06187						NO	YES	YES	YES	NO						0.75	0.25	0.4	0.9	0.2						1	0	0.75	0.8	1	0.9	1
145	Baseline	Uzbekistan	National	Measles/MR/MMR	Measles/MR/MMR_Subcutaneous_Serum Institute of India Pvt. Ltd._Measles Vaccine, Live, Attenuated	Measles/MR/MMR_Microarray Patch (optimal)__	23.3	0.98	0.99	33580650	0.0856978	0	0	0.96511	0.06187						NO	YES	YES	YES	NO						0.75	0.25	0.4	0.9	0.2						1	0	0.75	0.8	1	0.9	1
146	Baseline	Vietnam	National	Measles/MR/MMR	Measles/MR/MMR_Subcutaneous_Serum Institute of India Pvt. Ltd._Measles Vaccine, Live, Attenuated	Measles/MR/MMR_Microarray Patch (optimal)__	16.745	0.95	0.96	96462106	0.104295	0	0.062	0.001	0.06187						NO	YES	YES	YES	NO						0.75	0.25	0.4	0.9	0.2						1	0	0.75	0.8	1	0.9	1
147	Baseline	Yemen, Rep.	National	Measles/MR/MMR	Measles/MR/MMR_Subcutaneous_Serum Institute of India Pvt. Ltd._Measles Vaccine, Live, Attenuated	Measles/MR/MMR_Microarray Patch (optimal)__	30.453	0.67	0.81	29161922	0.355	0.38	0.553	0.991	0.06187						NO	YES	YES	YES	NO						0.75	0.25	0.4	0.9	0.2						1	0	0.75	0.8	1	0.9	1
148	Baseline	Zambia	National	Measles/MR/MMR	Measles/MR/MMR_Subcutaneous_Serum Institute of India Pvt. Ltd._Measles Vaccine, Live, Attenuated	Measles/MR/MMR_Microarray Patch (optimal)__	36.192	0.93	0.95	17861030	0.346	0.601874	0.196	0.01	0.06187						NO	YES	YES	YES	NO						0.75	0.25	0.4	0.9	0.2						1	0	0.75	0.8	1	0.9	1
149	Baseline	Zimbabwe	National	Measles/MR/MMR	Measles/MR/MMR_Subcutaneous_Serum Institute of India Pvt. Ltd._Measles Vaccine, Live, Attenuated	Measles/MR/MMR_Microarray Patch (optimal)__	30.676	0.85	0.95	14645468	0.175	0.589584	0.219	0.00701	0.06187						NO	YES	YES	YES	NO						0.75	0.25	0.4	0.9	0.2						1	0	0.75	0.8	1	0.9	1

## Sheet: Scenario Outputs
	Scenario Definition						Baseline Data	Calibration Vaccine Score					Test Vaccine Score					Change
Row ID	Scenario Name	Country	Unit of Analysis	Disease Area	Calibration Vaccine Presentation	Test Vaccine Presentation	Total Vaccine-Eligible Population	S	M - Cc	k - (M - Cc)	M - k	Cc	1 - M	M - Ct	k - (M - Ct)	M - k	Ct	Percentage Point Change in Coverage Rate	Change in Number of Individuals Vaccinated	Percent reduction in unvaccinated population
4	Baseline	Afghanistan	National	Measles/MR/MMR	Measles/MR/MMR_Subcutaneous_Serum Institute of India Pvt. Ltd._Measles Vaccine, Live, Attenuated	Measles/MR/MMR_Microarray Patch (minimum)__	1.23586e+06	0.299871	0.14	0.159871	0.480129	0.64	0.22	0.0717209	0.22815	0.480129	0.708279	0.0682791	84383.6	0.189664
5	Baseline	Angola	National	Measles/MR/MMR	Measles/MR/MMR_Subcutaneous_Serum Institute of India Pvt. Ltd._Measles Vaccine, Live, Attenuated	Measles/MR/MMR_Microarray Patch (minimum)__	1.29621e+06	0.282229	0.18	0.102037	0.407963	0.51	0.31	0.0996717	0.182365	0.407963	0.590328	0.0803283	104123	0.163935
6	Baseline	Armenia	National	Measles/MR/MMR	Measles/MR/MMR_Subcutaneous_Serum Institute of India Pvt. Ltd._Measles Vaccine, Live, Attenuated	Measles/MR/MMR_Microarray Patch (minimum)__	41369.8	0.711837	0.04	0.175539	0.774461	0.95	0.01	0.00430749	0.211231	0.774461	0.985693	0.0356925	1476.59	0.71385
7	Baseline	Azerbaijan	National	Measles/MR/MMR	Measles/MR/MMR_Subcutaneous_Serum Institute of India Pvt. Ltd._Measles Vaccine, Live, Attenuated	Measles/MR/MMR_Microarray Patch (minimum)__	140326	0	0	0	0.98	0.98	0.02	0	0	0.98	0.98	0	0	0
8	Baseline	Bangladesh	National	Measles/MR/MMR	Measles/MR/MMR_Subcutaneous_Serum Institute of India Pvt. Ltd._Measles Vaccine, Live, Attenuated	Measles/MR/MMR_Microarray Patch (minimum)__	2.96483e+06	0.0386319	0.02	0.0186319	0.951368	0.97	0.01	0.0108767	0.0277552	0.951368	0.979123	0.00912328	27049	0.304109
9	Baseline	Benin	National	Measles/MR/MMR	Measles/MR/MMR_Subcutaneous_Serum Institute of India Pvt. Ltd._Measles Vaccine, Live, Attenuated	Measles/MR/MMR_Microarray Patch (minimum)__	427449	0.306039	0.18	0.125907	0.584093	0.71	0.11	0.117846	0.188061	0.584093	0.772154	0.0621543	26567.8	0.214325
10	Baseline	Bhutan	National	Measles/MR/MMR	Measles/MR/MMR_Subcutaneous_Serum Institute of India Pvt. Ltd._Measles Vaccine, Live, Attenuated	Measles/MR/MMR_Microarray Patch (minimum)__	13170.2	0.107775	0.02	0.0772874	0.892713	0.97	0.01	0.00999139	0.087296	0.892713	0.980009	0.0100086	131.815	0.33362
11	Baseline	Bolivia	National	Measles/MR/MMR	Measles/MR/MMR_Subcutaneous_Serum Institute of India Pvt. Ltd._Measles Vaccine, Live, Attenuated	Measles/MR/MMR_Microarray Patch (minimum)__	250410	0.113557	0.02	0.0720601	0.71794	0.79	0.19	0.00859656	0.0834636	0.71794	0.801403	0.0114034	2855.53	0.0543021
12	Baseline	Burkina Faso	National	Measles/MR/MMR	Measles/MR/MMR_Subcutaneous_Serum Institute of India Pvt. Ltd._Measles Vaccine, Live, Attenuated	Measles/MR/MMR_Microarray Patch (minimum)__	770790	0.134527	0.1	0.0345265	0.845474	0.88	0.02	0.0698183	0.0647081	0.845474	0.910182	0.0301817	23263.7	0.251514
13	Baseline	Burundi	National	Measles/MR/MMR	Measles/MR/MMR_Subcutaneous_Serum Institute of India Pvt. Ltd._Measles Vaccine, Live, Attenuated	Measles/MR/MMR_Microarray Patch (minimum)__	449785	0.0666226	0.05	0.0166225	0.903378	0.92	0.03	0.0350539	0.0315686	0.903378	0.934946	0.0149461	6722.53	0.186826
14	Baseline	Cambodia	National	Measles/MR/MMR	Measles/MR/MMR_Subcutaneous_Serum Institute of India Pvt. Ltd._Measles Vaccine, Live, Attenuated	Measles/MR/MMR_Microarray Patch (minimum)__	370354	0.664345	0.14	0.436574	0.403426	0.84	0.02	0.0670372	0.509537	0.403426	0.912963	0.0729628	27022.1	0.456018
15	Baseline	Cameroon	National	Measles/MR/MMR	Measles/MR/MMR_Subcutaneous_Serum Institute of India Pvt. Ltd._Measles Vaccine, Live, Attenuated	Measles/MR/MMR_Microarray Patch (minimum)__	915662	0.396201	0.2	0.195441	0.404559	0.6	0.2	0.110803	0.284638	0.404559	0.689197	0.0891972	81674.5	0.222993
16	Baseline	Central African Republic	National	Measles/MR/MMR	Measles/MR/MMR_Subcutaneous_Serum Institute of India Pvt. Ltd._Measles Vaccine, Live, Attenuated	Measles/MR/MMR_Microarray Patch (minimum)__	167733	0.344113	0.25	0.0941039	0.395896	0.49	0.26	0.148864	0.19524	0.395896	0.591136	0.101136	16963.8	0.198305
17	Baseline	Chad	National	Measles/MR/MMR	Measles/MR/MMR_Subcutaneous_Serum Institute of India Pvt. Ltd._Measles Vaccine, Live, Attenuated	Measles/MR/MMR_Microarray Patch (minimum)__	672512	0.397864	0.34	0.0578637	0.352136	0.41	0.25	0.220274	0.177589	0.352136	0.529726	0.119726	80516.8	0.202925
18	Baseline	Comoros	National	Measles/MR/MMR	Measles/MR/MMR_Subcutaneous_Serum Institute of India Pvt. Ltd._Measles Vaccine, Live, Attenuated	Measles/MR/MMR_Microarray Patch (minimum)__	27127.1	0.155081	0.06	0.0950811	0.804919	0.9	0.04	0.0393305	0.115751	0.804919	0.92067	0.0206695	560.704	0.206695
19	Baseline	Congo, Dem. Rep.	National	Measles/MR/MMR	Measles/MR/MMR_Subcutaneous_Serum Institute of India Pvt. Ltd._Measles Vaccine, Live, Attenuated	Measles/MR/MMR_Microarray Patch (minimum)__	3.5743e+06	0.225815	0.16	0.0658078	0.504192	0.57	0.27	0.108961	0.116847	0.504192	0.621039	0.0510391	182429	0.118696
20	Baseline	Congo, Rep.	National	Measles/MR/MMR	Measles/MR/MMR_Subcutaneous_Serum Institute of India Pvt. Ltd._Measles Vaccine, Live, Attenuated	Measles/MR/MMR_Microarray Patch (minimum)__	176814	0.27788	0.09	0.168695	0.561305	0.73	0.18	0.0535339	0.205161	0.561305	0.766466	0.0364661	6447.73	0.13506
21	Baseline	Cote d'Ivoire	National	Measles/MR/MMR	Measles/MR/MMR_Subcutaneous_Serum Institute of India Pvt. Ltd._Measles Vaccine, Live, Attenuated	Measles/MR/MMR_Microarray Patch (minimum)__	919109	0.447119	0.22	0.226952	0.533048	0.76	0.02	0.140379	0.306572	0.533048	0.839621	0.0796206	73180	0.331752
22	Baseline	Cuba	National	Measles/MR/MMR	Measles/MR/MMR_Subcutaneous_Serum Institute of India Pvt. Ltd._Measles Vaccine, Live, Attenuated	Measles/MR/MMR_Microarray Patch (minimum)__	115216	0	0	0	0.99	0.99	0.01	0	0	0.99	0.99	0	0	0
23	Baseline	Djibouti	National	Measles/MR/MMR	Measles/MR/MMR_Subcutaneous_Serum Institute of India Pvt. Ltd._Measles Vaccine, Live, Attenuated	Measles/MR/MMR_Microarray Patch (minimum)__	20898.4	0.25678	0.12	0.13678	0.69322	0.83	0.05	0.0814203	0.17536	0.69322	0.86858	0.0385797	806.256	0.22694
24	Baseline	Eritrea	National	Measles/MR/MMR	Measles/MR/MMR_Subcutaneous_Serum Institute of India Pvt. Ltd._Measles Vaccine, Live, Attenuated	Measles/MR/MMR_Microarray Patch (minimum)__	97389.8	0	0	0	0.99	0.99	0.01	0	0	0.99	0.99	0	0	0
25	Baseline	Ethiopia	National	Measles/MR/MMR	Measles/MR/MMR_Subcutaneous_Serum Institute of India Pvt. Ltd._Measles Vaccine, Live, Attenuated	Measles/MR/MMR_Microarray Patch (minimum)__	3.62451e+06	0.30635	0.22	0.0863475	0.493653	0.58	0.2	0.122642	0.183705	0.493653	0.677358	0.0973576	352874	0.231804
26	Baseline	Gambia, The	National	Measles/MR/MMR	Measles/MR/MMR_Subcutaneous_Serum Institute of India Pvt. Ltd._Measles Vaccine, Live, Attenuated	Measles/MR/MMR_Microarray Patch (minimum)__	90468.9	0.139035	0.08	0.0590348	0.790965	0.85	0.07	0.0477365	0.0912983	0.790965	0.882264	0.0322635	2918.85	0.21509
27	Baseline	Georgia	National	Measles/MR/MMR	Measles/MR/MMR_Subcutaneous_Serum Institute of India Pvt. Ltd._Measles Vaccine, Live, Attenuated	Measles/MR/MMR_Microarray Patch (minimum)__	50121	0	0	0	0.99	0.99	0.01	0	0	0.99	0.99	0	0	0
28	Baseline	Ghana	National	Measles/MR/MMR	Measles/MR/MMR_Subcutaneous_Serum Institute of India Pvt. Ltd._Measles Vaccine, Live, Attenuated	Measles/MR/MMR_Microarray Patch (minimum)__	894498	0.145285	0.05	0.0909529	0.829047	0.92	0.03	0.02131	0.119643	0.829047	0.94869	0.02869	25663.2	0.358626
29	Baseline	Guinea	National	Measles/MR/MMR	Measles/MR/MMR_Subcutaneous_Serum Institute of India Pvt. Ltd._Measles Vaccine, Live, Attenuated	Measles/MR/MMR_Microarray Patch (minimum)__	464414	0.384217	0.26	0.124217	0.345783	0.47	0.27	0.17244	0.211777	0.345783	0.55756	0.08756	40664.1	0.165208
30	Baseline	Guinea-Bissau	National	Measles/MR/MMR	Measles/MR/MMR_Subcutaneous_Serum Institute of India Pvt. Ltd._Measles Vaccine, Live, Attenuated	Measles/MR/MMR_Microarray Patch (minimum)__	67472.4	0	0	0	0.86	0.86	0.14	0	0	0.86	0.86	0	0	0
31	Baseline	Guyana	National	Measles/MR/MMR	Measles/MR/MMR_Subcutaneous_Serum Institute of India Pvt. Ltd._Measles Vaccine, Live, Attenuated	Measles/MR/MMR_Microarray Patch (minimum)__	15629.5	0.0496874	0.01	0.0309863	0.949014	0.98	0.01	0.00369069	0.0372956	0.949014	0.986309	0.00630931	98.6114	0.315466
32	Baseline	Haiti	National	Measles/MR/MMR	Measles/MR/MMR_Subcutaneous_Serum Institute of India Pvt. Ltd._Measles Vaccine, Live, Attenuated	Measles/MR/MMR_Microarray Patch (minimum)__	274245	0.197425	0.13	0.0673639	0.582636	0.65	0.22	0.0707437	0.12662	0.582636	0.709256	0.0592563	16250.7	0.169304
33	Baseline	Honduras	National	Measles/MR/MMR	Measles/MR/MMR_Subcutaneous_Serum Institute of India Pvt. Ltd._Measles Vaccine, Live, Attenuated	Measles/MR/MMR_Microarray Patch (minimum)__	210506	0.13934	0.03	0.0835194	0.786481	0.87	0.1	0.0105524	0.102967	0.786481	0.889448	0.0194476	4093.85	0.149597
34	Baseline	India	National	Measles/MR/MMR	Measles/MR/MMR_Subcutaneous_Serum Institute of India Pvt. Ltd._Measles Vaccine, Live, Attenuated	Measles/MR/MMR_Microarray Patch (minimum)__	2.44001e+07	0	0	0	0.95	0.95	0.05	0	0	0.95	0.95	0	0	0
35	Baseline	Indonesia	National	Measles/MR/MMR	Measles/MR/MMR_Subcutaneous_Serum Institute of India Pvt. Ltd._Measles Vaccine, Live, Attenuated	Measles/MR/MMR_Microarray Patch (minimum)__	4.89075e+06	0.0990611	0.02	0.0790509	0.800949	0.88	0.1	0.0115514	0.0874995	0.800949	0.888449	0.00844858	41319.9	0.0704048
36	Baseline	Kenya	National	Measles/MR/MMR	Measles/MR/MMR_Subcutaneous_Serum Institute of India Pvt. Ltd._Measles Vaccine, Live, Attenuated	Measles/MR/MMR_Microarray Patch (minimum)__	1.5114e+06	0.175844	0.08	0.0948842	0.795116	0.89	0.03	0.040344	0.13454	0.795116	0.929656	0.039656	59935.9	0.360509
37	Baseline	Kiribati	National	Measles/MR/MMR	Measles/MR/MMR_Subcutaneous_Serum Institute of India Pvt. Ltd._Measles Vaccine, Live, Attenuated	Measles/MR/MMR_Microarray Patch (minimum)__	3279.68	0.596565	0.05	0.269969	0.670031	0.94	0.01	0.0166004	0.303369	0.670031	0.9734	0.0333996	109.54	0.55666
38	Baseline	Korea, Dem. People’s Rep.	National	Measles/MR/MMR	Measles/MR/MMR_Subcutaneous_Serum Institute of India Pvt. Ltd._Measles Vaccine, Live, Attenuated	Measles/MR/MMR_Microarray Patch (minimum)__	356503	0	0	0	0.98	0.98	0.02	0	0	0.98	0.98	0	0	0
39	Baseline	Kyrgyz Republic	National	Measles/MR/MMR	Measles/MR/MMR_Subcutaneous_Serum Institute of India Pvt. Ltd._Measles Vaccine, Live, Attenuated	Measles/MR/MMR_Microarray Patch (minimum)__	174982	0.19228	0.03	0.162135	0.797865	0.96	0.01	0.0201704	0.171965	0.797865	0.96983	0.00982957	1720	0.245739
40	Baseline	Lao PDR	National	Measles/MR/MMR	Measles/MR/MMR_Subcutaneous_Serum Institute of India Pvt. Ltd._Measles Vaccine, Live, Attenuated	Measles/MR/MMR_Microarray Patch (minimum)__	168833	0.352805	0.1	0.225102	0.464898	0.69	0.21	0.0249107	0.300191	0.464898	0.765089	0.0750893	12677.6	0.242223
41	Baseline	Lesotho	National	Measles/MR/MMR	Measles/MR/MMR_Subcutaneous_Serum Institute of India Pvt. Ltd._Measles Vaccine, Live, Attenuated	Measles/MR/MMR_Microarray Patch (minimum)__	56974.2	0.113526	0.06	0.0528906	0.847109	0.9	0.04	0.0360771	0.0768134	0.847109	0.923923	0.0239229	1362.99	0.239229
42	Baseline	Liberia	National	Measles/MR/MMR	Measles/MR/MMR_Subcutaneous_Serum Institute of India Pvt. Ltd._Measles Vaccine, Live, Attenuated	Measles/MR/MMR_Microarray Patch (minimum)__	163141	0.129473	0.09	0.0394599	0.81054	0.85	0.06	0.0557092	0.0737507	0.81054	0.884291	0.0342908	5594.22	0.228605
43	Baseline	Madagascar	National	Measles/MR/MMR	Measles/MR/MMR_Subcutaneous_Serum Institute of India Pvt. Ltd._Measles Vaccine, Live, Attenuated	Measles/MR/MMR_Microarray Patch (minimum)__	880737	0.213346	0.16	0.0533433	0.636657	0.69	0.15	0.100561	0.112782	0.636657	0.749439	0.0594387	52349.9	0.191738
44	Baseline	Malawi	National	Measles/MR/MMR	Measles/MR/MMR_Subcutaneous_Serum Institute of India Pvt. Ltd._Measles Vaccine, Live, Attenuated	Measles/MR/MMR_Microarray Patch (minimum)__	635576	0.0711303	0.05	0.0211291	0.898871	0.92	0.03	0.0352197	0.0359094	0.898871	0.93478	0.0147803	9393.97	0.184753
45	Baseline	Mali	National	Measles/MR/MMR	Measles/MR/MMR_Subcutaneous_Serum Institute of India Pvt. Ltd._Measles Vaccine, Live, Attenuated	Measles/MR/MMR_Microarray Patch (minimum)__	816654	0.21612	0.13	0.0861202	0.61388	0.7	0.17	0.0859	0.13022	0.61388	0.7441	0.0441	36014.4	0.147
46	Baseline	Mauritania	National	Measles/MR/MMR	Measles/MR/MMR_Subcutaneous_Serum Institute of India Pvt. Ltd._Measles Vaccine, Live, Attenuated	Measles/MR/MMR_Microarray Patch (minimum)__	152489	0.187545	0.12	0.0675447	0.712455	0.78	0.1	0.0830598	0.104485	0.712455	0.81694	0.0369402	5632.97	0.16791
47	Baseline	Moldova	National	Measles/MR/MMR	Measles/MR/MMR_Subcutaneous_Serum Institute of India Pvt. Ltd._Measles Vaccine, Live, Attenuated	Measles/MR/MMR_Microarray Patch (minimum)__	26842.1	0.157407	0.01	0.0512129	0.918787	0.97	0.02	0.00209098	0.0591219	0.918787	0.977909	0.00790902	212.295	0.263634
48	Baseline	Mongolia	National	Measles/MR/MMR	Measles/MR/MMR_Subcutaneous_Serum Institute of India Pvt. Ltd._Measles Vaccine, Live, Attenuated	Measles/MR/MMR_Microarray Patch (minimum)__	77826.5	0.102014	0.01	0.0553087	0.924691	0.98	0.01	0.0042035	0.0611052	0.924691	0.985796	0.0057965	451.121	0.289825
49	Baseline	Mozambique	National	Measles/MR/MMR	Measles/MR/MMR_Subcutaneous_Serum Institute of India Pvt. Ltd._Measles Vaccine, Live, Attenuated	Measles/MR/MMR_Microarray Patch (minimum)__	1.13933e+06	0.099314	0.07	0.0293101	0.84069	0.87	0.06	0.0443106	0.0549995	0.84069	0.895689	0.0256894	29268.8	0.197611
50	Baseline	Myanmar	National	Measles/MR/MMR	Measles/MR/MMR_Subcutaneous_Serum Institute of India Pvt. Ltd._Measles Vaccine, Live, Attenuated	Measles/MR/MMR_Microarray Patch (minimum)__	948605	0.180217	0.09	0.0894157	0.750584	0.84	0.07	0.0469706	0.132445	0.750584	0.883029	0.0430294	40817.9	0.268934
51	Baseline	Nepal	National	Measles/MR/MMR	Measles/MR/MMR_Subcutaneous_Serum Institute of India Pvt. Ltd._Measles Vaccine, Live, Attenuated	Measles/MR/MMR_Microarray Patch (minimum)__	568941	0.109234	0.04	0.067227	0.852773	0.92	0.04	0.0144596	0.0927674	0.852773	0.94554	0.0255404	14531	0.319255
52	Baseline	Nicaragua	National	Measles/MR/MMR	Measles/MR/MMR_Subcutaneous_Serum Institute of India Pvt. Ltd._Measles Vaccine, Live, Attenuated	Measles/MR/MMR_Microarray Patch (minimum)__	135106	0	0	0	0.99	0.99	0.01	0	0	0.99	0.99	0	0	0
53	Baseline	Niger	National	Measles/MR/MMR	Measles/MR/MMR_Subcutaneous_Serum Institute of India Pvt. Ltd._Measles Vaccine, Live, Attenuated	Measles/MR/MMR_Microarray Patch (minimum)__	1.07413e+06	0.158842	0.13	0.0288417	0.761158	0.79	0.08	0.0900695	0.0687722	0.761158	0.829931	0.0399305	42890.7	0.190145
54	Baseline	Nigeria	National	Measles/MR/MMR	Measles/MR/MMR_Subcutaneous_Serum Institute of India Pvt. Ltd._Measles Vaccine, Live, Attenuated	Measles/MR/MMR_Microarray Patch (minimum)__	7.61753e+06	0.2113	0.13	0.0812821	0.458718	0.54	0.33	0.0693905	0.141892	0.458718	0.600609	0.0606095	461694	0.13176
55	Baseline	Pakistan	National	Measles/MR/MMR	Measles/MR/MMR_Subcutaneous_Serum Institute of India Pvt. Ltd._Measles Vaccine, Live, Attenuated	Measles/MR/MMR_Microarray Patch (minimum)__	6.11797e+06	0.259643	0.13	0.129643	0.620357	0.75	0.12	0.0826309	0.177012	0.620357	0.797369	0.0473691	289803	0.189476
56	Baseline	Papua New Guinea	National	Measles/MR/MMR	Measles/MR/MMR_Subcutaneous_Serum Institute of India Pvt. Ltd._Measles Vaccine, Live, Attenuated	Measles/MR/MMR_Microarray Patch (minimum)__	237596	0.284708	0.15	0.132979	0.237021	0.37	0.48	0.0739425	0.209036	0.237021	0.446058	0.0760575	18070.9	0.120726
57	Baseline	Rwanda	National	Measles/MR/MMR	Measles/MR/MMR_Subcutaneous_Serum Institute of India Pvt. Ltd._Measles Vaccine, Live, Attenuated	Measles/MR/MMR_Microarray Patch (minimum)__	400224	0.0494184	0.03	0.0194059	0.940594	0.96	0.01	0.021128	0.028278	0.940594	0.968872	0.00887204	3550.8	0.221801
58	Baseline	Sao Tome and Principe	National	Measles/MR/MMR	Measles/MR/MMR_Subcutaneous_Serum Institute of India Pvt. Ltd._Measles Vaccine, Live, Attenuated	Measles/MR/MMR_Microarray Patch (minimum)__	6782.44	0.0613163	0.02	0.0380153	0.911985	0.95	0.03	0.0119562	0.0460591	0.911985	0.958044	0.00804385	54.5569	0.160877
59	Baseline	Senegal	National	Measles/MR/MMR	Measles/MR/MMR_Subcutaneous_Serum Institute of India Pvt. Ltd._Measles Vaccine, Live, Attenuated	Measles/MR/MMR_Microarray Patch (minimum)__	562599	0.170839	0.09	0.0808386	0.819161	0.9	0.01	0.0580487	0.11279	0.819161	0.931951	0.0319513	17975.8	0.319513
60	Baseline	Sierra Leone	National	Measles/MR/MMR	Measles/MR/MMR_Subcutaneous_Serum Institute of India Pvt. Ltd._Measles Vaccine, Live, Attenuated	Measles/MR/MMR_Microarray Patch (minimum)__	261008	0.0303307	0.02	0.0103306	0.919669	0.93	0.05	0.0133675	0.0169631	0.919669	0.936633	0.00663254	1731.15	0.0947506
61	Baseline	Solomon Islands	National	Measles/MR/MMR	Measles/MR/MMR_Subcutaneous_Serum Institute of India Pvt. Ltd._Measles Vaccine, Live, Attenuated	Measles/MR/MMR_Microarray Patch (minimum)__	21728.4	0.467979	0.17	0.272637	0.537363	0.81	0.02	0.093445	0.349192	0.537363	0.886555	0.076555	1663.42	0.402921
62	Baseline	Somalia	National	Measles/MR/MMR	Measles/MR/MMR_Subcutaneous_Serum Institute of India Pvt. Ltd._Measles Vaccine, Live, Attenuated	Measles/MR/MMR_Microarray Patch (minimum)__	644788	0.0737038	0.06	0.0137038	0.446296	0.46	0.48	0.0359373	0.0377666	0.446296	0.484063	0.0240627	15515.4	0.0445606
63	Baseline	South Sudan	National	Measles/MR/MMR	Measles/MR/MMR_Subcutaneous_Serum Institute of India Pvt. Ltd._Measles Vaccine, Live, Attenuated	Measles/MR/MMR_Microarray Patch (minimum)__	387285	0.0377582	0.03	0.00775817	0.482242	0.49	0.48	0.0175743	0.0201838	0.482242	0.502426	0.0124257	4812.27	0.0243641
64	Baseline	Sri Lanka	National	Measles/MR/MMR	Measles/MR/MMR_Subcutaneous_Serum Institute of India Pvt. Ltd._Measles Vaccine, Live, Attenuated	Measles/MR/MMR_Microarray Patch (minimum)__	345163	0	0	0	0.99	0.99	0.01	0	0	0.99	0.99	0	0	0
65	Baseline	Sudan	National	Measles/MR/MMR	Measles/MR/MMR_Subcutaneous_Serum Institute of India Pvt. Ltd._Measles Vaccine, Live, Attenuated	Measles/MR/MMR_Microarray Patch (minimum)__	1.3776e+06	0.134588	0.07	0.0645881	0.835412	0.9	0.03	0.0467442	0.0878439	0.835412	0.923256	0.0232558	32037.2	0.232558
66	Baseline	Syrian Arab Republic	National	Measles/MR/MMR	Measles/MR/MMR_Subcutaneous_Serum Institute of India Pvt. Ltd._Measles Vaccine, Live, Attenuated	Measles/MR/MMR_Microarray Patch (minimum)__
67	Baseline	Tajikistan	National	Measles/MR/MMR	Measles/MR/MMR_Subcutaneous_Serum Institute of India Pvt. Ltd._Measles Vaccine, Live, Attenuated	Measles/MR/MMR_Microarray Patch (minimum)__	286724	0.0435039	0.01	0.0335039	0.946496	0.98	0.01	0.00724569	0.0362582	0.946496	0.982754	0.00275431	789.727	0.137716
68	Baseline	Tanzania	National	Measles/MR/MMR	Measles/MR/MMR_Subcutaneous_Serum Institute of India Pvt. Ltd._Measles Vaccine, Live, Attenuated	Measles/MR/MMR_Microarray Patch (minimum)__	2.1288e+06	0.045207	0.03	0.0152044	0.864796	0.88	0.09	0.0193155	0.0258889	0.864796	0.890684	0.0106845	22745.1	0.0890373
69	Baseline	Timor-Leste	National	Measles/MR/MMR	Measles/MR/MMR_Subcutaneous_Serum Institute of India Pvt. Ltd._Measles Vaccine, Live, Attenuated	Measles/MR/MMR_Microarray Patch (minimum)__	38048.7	0.25853	0.1	0.150976	0.699024	0.85	0.05	0.0342565	0.21672	0.699024	0.915743	0.0657435	2501.46	0.43829
70	Baseline	Togo	National	Measles/MR/MMR	Measles/MR/MMR_Subcutaneous_Serum Institute of India Pvt. Ltd._Measles Vaccine, Live, Attenuated	Measles/MR/MMR_Microarray Patch (minimum)__	267631	0.359479	0.23	0.129424	0.620576	0.75	0.02	0.129821	0.229603	0.620576	0.850179	0.100179	26811	0.400715
71	Baseline	Uganda	National	Measles/MR/MMR	Measles/MR/MMR_Subcutaneous_Serum Institute of India Pvt. Ltd._Measles Vaccine, Live, Attenuated	Measles/MR/MMR_Microarray Patch (minimum)__	1.68822e+06	0.202073	0.12	0.0819624	0.788038	0.87	0.01	0.0775077	0.124455	0.788038	0.912492	0.0424923	71736.4	0.326864
72	Baseline	Uzbekistan	National	Measles/MR/MMR	Measles/MR/MMR_Subcutaneous_Serum Institute of India Pvt. Ltd._Measles Vaccine, Live, Attenuated	Measles/MR/MMR_Microarray Patch (minimum)__	782429	0.0626454	0.01	0.0526453	0.927355	0.98	0.01	0.00725858	0.0553867	0.927355	0.982741	0.00274142	2144.97	0.137071
73	Baseline	Vietnam	National	Measles/MR/MMR	Measles/MR/MMR_Subcutaneous_Serum Institute of India Pvt. Ltd._Measles Vaccine, Live, Attenuated	Measles/MR/MMR_Microarray Patch (minimum)__	1.61526e+06	0.0919074	0.01	0.046578	0.903422	0.95	0.04	0.00296023	0.0536178	0.903422	0.95704	0.00703977	11371	0.140795
74	Baseline	Yemen, Rep.	National	Measles/MR/MMR	Measles/MR/MMR_Subcutaneous_Serum Institute of India Pvt. Ltd._Measles Vaccine, Live, Attenuated	Measles/MR/MMR_Microarray Patch (minimum)__	888068	0.223216	0.14	0.0832157	0.586784	0.67	0.19	0.0829932	0.140223	0.586784	0.727007	0.0570068	50625.9	0.172748
75	Baseline	Zambia	National	Measles/MR/MMR	Measles/MR/MMR_Subcutaneous_Serum Institute of India Pvt. Ltd._Measles Vaccine, Live, Attenuated	Measles/MR/MMR_Microarray Patch (minimum)__	646426	0.0344768	0.02	0.0144275	0.915572	0.93	0.05	0.0129132	0.0215143	0.915572	0.937087	0.00708678	4581.08	0.10124
76	Baseline	Zimbabwe	National	Measles/MR/MMR	Measles/MR/MMR_Subcutaneous_Serum Institute of India Pvt. Ltd._Measles Vaccine, Live, Attenuated	Measles/MR/MMR_Microarray Patch (minimum)__	449264	0.178596	0.1	0.0779382	0.772062	0.85	0.05	0.060879	0.117059	0.772062	0.889121	0.039121	17575.7	0.260807
77	Baseline	Afghanistan	National	Measles/MR/MMR	Measles/MR/MMR_Subcutaneous_Serum Institute of India Pvt. Ltd._Measles Vaccine, Live, Attenuated	Measles/MR/MMR_Microarray Patch (optimal)__	1.23586e+06	0.299871	0.14	0.159871	0.480129	0.64	0.22	0.0589067	0.240964	0.480129	0.721093	0.0810933	100220	0.225259
78	Baseline	Angola	National	Measles/MR/MMR	Measles/MR/MMR_Subcutaneous_Serum Institute of India Pvt. Ltd._Measles Vaccine, Live, Attenuated	Measles/MR/MMR_Microarray Patch (optimal)__	1.29621e+06	0.282229	0.18	0.102037	0.407963	0.51	0.31	0.0442965	0.23774	0.407963	0.645704	0.135704	175901	0.276946
79	Baseline	Armenia	National	Measles/MR/MMR	Measles/MR/MMR_Subcutaneous_Serum Institute of India Pvt. Ltd._Measles Vaccine, Live, Attenuated	Measles/MR/MMR_Microarray Patch (optimal)__	41369.8	0.711837	0.04	0.175539	0.774461	0.95	0.01	0.00416596	0.211373	0.774461	0.985834	0.035834	1482.45	0.716681
80	Baseline	Azerbaijan	National	Measles/MR/MMR	Measles/MR/MMR_Subcutaneous_Serum Institute of India Pvt. Ltd._Measles Vaccine, Live, Attenuated	Measles/MR/MMR_Microarray Patch (optimal)__	140326	0	0	0	0.98	0.98	0.02	0	0	0.98	0.98	0	0	0
81	Baseline	Bangladesh	National	Measles/MR/MMR	Measles/MR/MMR_Subcutaneous_Serum Institute of India Pvt. Ltd._Measles Vaccine, Live, Attenuated	Measles/MR/MMR_Microarray Patch (optimal)__	2.96483e+06	0.0386319	0.02	0.0186319	0.951368	0.97	0.01	0.00800458	0.0306273	0.951368	0.981995	0.0119954	35564.4	0.399847
82	Baseline	Benin	National	Measles/MR/MMR	Measles/MR/MMR_Subcutaneous_Serum Institute of India Pvt. Ltd._Measles Vaccine, Live, Attenuated	Measles/MR/MMR_Microarray Patch (optimal)__	427449	0.306039	0.18	0.125907	0.584093	0.71	0.11	0.065938	0.239969	0.584093	0.824062	0.114062	48755.8	0.393317
83	Baseline	Bhutan	National	Measles/MR/MMR	Measles/MR/MMR_Subcutaneous_Serum Institute of India Pvt. Ltd._Measles Vaccine, Live, Attenuated	Measles/MR/MMR_Microarray Patch (optimal)__	13170.2	0.107775	0.02	0.0772874	0.892713	0.97	0.01	0.00890381	0.0883835	0.892713	0.981096	0.0110962	146.139	0.369873
84	Baseline	Bolivia	National	Measles/MR/MMR	Measles/MR/MMR_Subcutaneous_Serum Institute of India Pvt. Ltd._Measles Vaccine, Live, Attenuated	Measles/MR/MMR_Microarray Patch (optimal)__	250410	0.113557	0.02	0.0720601	0.71794	0.79	0.19	0.00607883	0.0859813	0.71794	0.803921	0.0139212	3486	0.0662913
85	Baseline	Burkina Faso	National	Measles/MR/MMR	Measles/MR/MMR_Subcutaneous_Serum Institute of India Pvt. Ltd._Measles Vaccine, Live, Attenuated	Measles/MR/MMR_Microarray Patch (optimal)__	770790	0.134527	0.1	0.0345265	0.845474	0.88	0.02	0.0388345	0.0956919	0.845474	0.941165	0.0611655	47145.7	0.509712
86	Baseline	Burundi	National	Measles/MR/MMR	Measles/MR/MMR_Subcutaneous_Serum Institute of India Pvt. Ltd._Measles Vaccine, Live, Attenuated	Measles/MR/MMR_Microarray Patch (optimal)__	449785	0.0666226	0.05	0.0166225	0.903378	0.92	0.03	0.0191671	0.0474553	0.903378	0.950833	0.0308329	13868.2	0.385411
87	Baseline	Cambodia	National	Measles/MR/MMR	Measles/MR/MMR_Subcutaneous_Serum Institute of India Pvt. Ltd._Measles Vaccine, Live, Attenuated	Measles/MR/MMR_Microarray Patch (optimal)__	370354	0.664345	0.14	0.436574	0.403426	0.84	0.02	0.0444095	0.532164	0.403426	0.935591	0.0955905	35402.3	0.597441
88	Baseline	Cameroon	National	Measles/MR/MMR	Measles/MR/MMR_Subcutaneous_Serum Institute of India Pvt. Ltd._Measles Vaccine, Live, Attenuated	Measles/MR/MMR_Microarray Patch (optimal)__	915662	0.396201	0.2	0.195441	0.404559	0.6	0.2	0.059612	0.335829	0.404559	0.740388	0.140388	128548	0.35097
89	Baseline	Central African Republic	National	Measles/MR/MMR	Measles/MR/MMR_Subcutaneous_Serum Institute of India Pvt. Ltd._Measles Vaccine, Live, Attenuated	Measles/MR/MMR_Microarray Patch (optimal)__	167733	0.344113	0.25	0.0941039	0.395896	0.49	0.26	0.0727993	0.271305	0.395896	0.667201	0.177201	29722.4	0.347452
90	Baseline	Chad	National	Measles/MR/MMR	Measles/MR/MMR_Subcutaneous_Serum Institute of India Pvt. Ltd._Measles Vaccine, Live, Attenuated	Measles/MR/MMR_Microarray Patch (optimal)__	672512	0.397864	0.34	0.0578637	0.352136	0.41	0.25	0.113448	0.284416	0.352136	0.636552	0.226552	152359	0.383987
91	Baseline	Comoros	National	Measles/MR/MMR	Measles/MR/MMR_Subcutaneous_Serum Institute of India Pvt. Ltd._Measles Vaccine, Live, Attenuated	Measles/MR/MMR_Microarray Patch (optimal)__	27127.1	0.155081	0.06	0.0950811	0.804919	0.9	0.04	0.0302066	0.124874	0.804919	0.929793	0.0297934	808.209	0.297934
92	Baseline	Congo, Dem. Rep.	National	Measles/MR/MMR	Measles/MR/MMR_Subcutaneous_Serum Institute of India Pvt. Ltd._Measles Vaccine, Live, Attenuated	Measles/MR/MMR_Microarray Patch (optimal)__	3.5743e+06	0.225815	0.16	0.0658078	0.504192	0.57	0.27	0.0578731	0.167935	0.504192	0.672127	0.102127	365032	0.237504
93	Baseline	Congo, Rep.	National	Measles/MR/MMR	Measles/MR/MMR_Subcutaneous_Serum Institute of India Pvt. Ltd._Measles Vaccine, Live, Attenuated	Measles/MR/MMR_Microarray Patch (optimal)__	176814	0.27788	0.09	0.168695	0.561305	0.73	0.18	0.0269823	0.231713	0.561305	0.793018	0.0630177	11142.4	0.233399
94	Baseline	Cote d'Ivoire	National	Measles/MR/MMR	Measles/MR/MMR_Subcutaneous_Serum Institute of India Pvt. Ltd._Measles Vaccine, Live, Attenuated	Measles/MR/MMR_Microarray Patch (optimal)__	919109	0.447119	0.22	0.226952	0.533048	0.76	0.02	0.0946958	0.352256	0.533048	0.885304	0.125304	115168	0.522101
95	Baseline	Cuba	National	Measles/MR/MMR	Measles/MR/MMR_Subcutaneous_Serum Institute of India Pvt. Ltd._Measles Vaccine, Live, Attenuated	Measles/MR/MMR_Microarray Patch (optimal)__	115216	0	0	0	0.99	0.99	0.01	0	0	0.99	0.99	0	0	0
96	Baseline	Djibouti	National	Measles/MR/MMR	Measles/MR/MMR_Subcutaneous_Serum Institute of India Pvt. Ltd._Measles Vaccine, Live, Attenuated	Measles/MR/MMR_Microarray Patch (optimal)__	20898.4	0.25678	0.12	0.13678	0.69322	0.83	0.05	0.0528712	0.203909	0.69322	0.897129	0.0671288	1402.89	0.394875
97	Baseline	Eritrea	National	Measles/MR/MMR	Measles/MR/MMR_Subcutaneous_Serum Institute of India Pvt. Ltd._Measles Vaccine, Live, Attenuated	Measles/MR/MMR_Microarray Patch (optimal)__	97389.8	0	0	0	0.99	0.99	0.01	0	0	0.99	0.99	0	0	0
98	Baseline	Ethiopia	National	Measles/MR/MMR	Measles/MR/MMR_Subcutaneous_Serum Institute of India Pvt. Ltd._Measles Vaccine, Live, Attenuated	Measles/MR/MMR_Microarray Patch (optimal)__	3.62451e+06	0.30635	0.22	0.0863475	0.493653	0.58	0.2	0.0632348	0.243113	0.493653	0.736765	0.156765	568198	0.37325
99	Baseline	Gambia, The	National	Measles/MR/MMR	Measles/MR/MMR_Subcutaneous_Serum Institute of India Pvt. Ltd._Measles Vaccine, Live, Attenuated	Measles/MR/MMR_Microarray Patch (optimal)__	90468.9	0.139035	0.08	0.0590348	0.790965	0.85	0.07	0.029481	0.109554	0.790965	0.900519	0.050519	4570.4	0.336794
100	Baseline	Georgia	National	Measles/MR/MMR	Measles/MR/MMR_Subcutaneous_Serum Institute of India Pvt. Ltd._Measles Vaccine, Live, Attenuated	Measles/MR/MMR_Microarray Patch (optimal)__	50121	0	0	0	0.99	0.99	0.01	0	0	0.99	0.99	0	0	0
101	Baseline	Ghana	National	Measles/MR/MMR	Measles/MR/MMR_Subcutaneous_Serum Institute of India Pvt. Ltd._Measles Vaccine, Live, Attenuated	Measles/MR/MMR_Microarray Patch (optimal)__	894498	0.145285	0.05	0.0909529	0.829047	0.92	0.03	0.0101851	0.130768	0.829047	0.959815	0.0398149	35614.3	0.497686
102	Baseline	Guinea	National	Measles/MR/MMR	Measles/MR/MMR_Subcutaneous_Serum Institute of India Pvt. Ltd._Measles Vaccine, Live, Attenuated	Measles/MR/MMR_Microarray Patch (optimal)__	464414	0.384217	0.26	0.124217	0.345783	0.47	0.27	0.110804	0.273413	0.345783	0.619196	0.149196	69288.8	0.281502
103	Baseline	Guinea-Bissau	National	Measles/MR/MMR	Measles/MR/MMR_Subcutaneous_Serum Institute of India Pvt. Ltd._Measles Vaccine, Live, Attenuated	Measles/MR/MMR_Microarray Patch (optimal)__	67472.4	0	0	0	0.86	0.86	0.14	0	0	0.86	0.86	0	0	0
104	Baseline	Guyana	National	Measles/MR/MMR	Measles/MR/MMR_Subcutaneous_Serum Institute of India Pvt. Ltd._Measles Vaccine, Live, Attenuated	Measles/MR/MMR_Microarray Patch (optimal)__	15629.5	0.0496874	0.01	0.0309863	0.949014	0.98	0.01	0.00183392	0.0391523	0.949014	0.988166	0.00816608	127.632	0.408304
105	Baseline	Haiti	National	Measles/MR/MMR	Measles/MR/MMR_Subcutaneous_Serum Institute of India Pvt. Ltd._Measles Vaccine, Live, Attenuated	Measles/MR/MMR_Microarray Patch (optimal)__	274245	0.197425	0.13	0.0673639	0.582636	0.65	0.22	0.0324804	0.164884	0.582636	0.74752	0.0975196	26744.2	0.278628
106	Baseline	Honduras	National	Measles/MR/MMR	Measles/MR/MMR_Subcutaneous_Serum Institute of India Pvt. Ltd._Measles Vaccine, Live, Attenuated	Measles/MR/MMR_Microarray Patch (optimal)__	210506	0.13934	0.03	0.0835194	0.786481	0.87	0.1	0.00497426	0.108545	0.786481	0.895026	0.0250257	5268.08	0.192506
107	Baseline	India	National	Measles/MR/MMR	Measles/MR/MMR_Subcutaneous_Serum Institute of India Pvt. Ltd._Measles Vaccine, Live, Attenuated	Measles/MR/MMR_Microarray Patch (optimal)__	2.44001e+07	0	0	0	0.95	0.95	0.05	0	0	0.95	0.95	0	0	0
108	Baseline	Indonesia	National	Measles/MR/MMR	Measles/MR/MMR_Subcutaneous_Serum Institute of India Pvt. Ltd._Measles Vaccine, Live, Attenuated	Measles/MR/MMR_Microarray Patch (optimal)__	4.89075e+06	0.0990611	0.02	0.0790509	0.800949	0.88	0.1	0.01035	0.0887009	0.800949	0.88965	0.00964995	47195.5	0.0804163
109	Baseline	Kenya	National	Measles/MR/MMR	Measles/MR/MMR_Subcutaneous_Serum Institute of India Pvt. Ltd._Measles Vaccine, Live, Attenuated	Measles/MR/MMR_Microarray Patch (optimal)__	1.5114e+06	0.175844	0.08	0.0948842	0.795116	0.89	0.03	0.0228868	0.151997	0.795116	0.947113	0.0571132	86320.8	0.519211
110	Baseline	Kiribati	National	Measles/MR/MMR	Measles/MR/MMR_Subcutaneous_Serum Institute of India Pvt. Ltd._Measles Vaccine, Live, Attenuated	Measles/MR/MMR_Microarray Patch (optimal)__	3279.68	0.596565	0.05	0.269969	0.670031	0.94	0.01	0.0156128	0.304356	0.670031	0.974387	0.0343872	112.779	0.57312
111	Baseline	Korea, Dem. People’s Rep.	National	Measles/MR/MMR	Measles/MR/MMR_Subcutaneous_Serum Institute of India Pvt. Ltd._Measles Vaccine, Live, Attenuated	Measles/MR/MMR_Microarray Patch (optimal)__	356503	0	0	0	0.98	0.98	0.02	0	0	0.98	0.98	0	0	0
112	Baseline	Kyrgyz Republic	National	Measles/MR/MMR	Measles/MR/MMR_Subcutaneous_Serum Institute of India Pvt. Ltd._Measles Vaccine, Live, Attenuated	Measles/MR/MMR_Microarray Patch (optimal)__	174982	0.19228	0.03	0.162135	0.797865	0.96	0.01	0.0198946	0.17224	0.797865	0.970105	0.0101054	1768.26	0.252635
113	Baseline	Lao PDR	National	Measles/MR/MMR	Measles/MR/MMR_Subcutaneous_Serum Institute of India Pvt. Ltd._Measles Vaccine, Live, Attenuated	Measles/MR/MMR_Microarray Patch (optimal)__	168833	0.352805	0.1	0.225102	0.464898	0.69	0.21	0.0106627	0.314439	0.464898	0.779337	0.0893373	15083.1	0.288185
114	Baseline	Lesotho	National	Measles/MR/MMR	Measles/MR/MMR_Subcutaneous_Serum Institute of India Pvt. Ltd._Measles Vaccine, Live, Attenuated	Measles/MR/MMR_Microarray Patch (optimal)__	56974.2	0.113526	0.06	0.0528906	0.847109	0.9	0.04	0.0171941	0.0956965	0.847109	0.942806	0.0428059	2438.83	0.428059
115	Baseline	Liberia	National	Measles/MR/MMR	Measles/MR/MMR_Subcutaneous_Serum Institute of India Pvt. Ltd._Measles Vaccine, Live, Attenuated	Measles/MR/MMR_Microarray Patch (optimal)__	163141	0.129473	0.09	0.0394599	0.81054	0.85	0.06	0.0256313	0.103829	0.81054	0.914369	0.0643687	10501.2	0.429125
116	Baseline	Madagascar	National	Measles/MR/MMR	Measles/MR/MMR_Subcutaneous_Serum Institute of India Pvt. Ltd._Measles Vaccine, Live, Attenuated	Measles/MR/MMR_Microarray Patch (optimal)__	880737	0.213346	0.16	0.0533433	0.636657	0.69	0.15	0.051738	0.161605	0.636657	0.798262	0.108262	95350.3	0.349232
117	Baseline	Malawi	National	Measles/MR/MMR	Measles/MR/MMR_Subcutaneous_Serum Institute of India Pvt. Ltd._Measles Vaccine, Live, Attenuated	Measles/MR/MMR_Microarray Patch (optimal)__	635576	0.0711303	0.05	0.0211291	0.898871	0.92	0.03	0.0197287	0.0514004	0.898871	0.950271	0.0302713	19239.7	0.378391
118	Baseline	Mali	National	Measles/MR/MMR	Measles/MR/MMR_Subcutaneous_Serum Institute of India Pvt. Ltd._Measles Vaccine, Live, Attenuated	Measles/MR/MMR_Microarray Patch (optimal)__	816654	0.21612	0.13	0.0861202	0.61388	0.7	0.17	0.0552158	0.160904	0.61388	0.774784	0.0747842	61072.8	0.249281
119	Baseline	Mauritania	National	Measles/MR/MMR	Measles/MR/MMR_Subcutaneous_Serum Institute of India Pvt. Ltd._Measles Vaccine, Live, Attenuated	Measles/MR/MMR_Microarray Patch (optimal)__	152489	0.187545	0.12	0.0675447	0.712455	0.78	0.1	0.054926	0.132619	0.712455	0.845074	0.065074	9923.06	0.295791
120	Baseline	Moldova	National	Measles/MR/MMR	Measles/MR/MMR_Subcutaneous_Serum Institute of India Pvt. Ltd._Measles Vaccine, Live, Attenuated	Measles/MR/MMR_Microarray Patch (optimal)__	26842.1	0.157407	0.01	0.0512129	0.918787	0.97	0.02	0.00204437	0.0591685	0.918787	0.977956	0.00795563	213.546	0.265188
121	Baseline	Mongolia	National	Measles/MR/MMR	Measles/MR/MMR_Subcutaneous_Serum Institute of India Pvt. Ltd._Measles Vaccine, Live, Attenuated	Measles/MR/MMR_Microarray Patch (optimal)__	77826.5	0.102014	0.01	0.0553087	0.924691	0.98	0.01	0.00353231	0.0617764	0.924691	0.986468	0.00646769	503.358	0.323385
122	Baseline	Mozambique	National	Measles/MR/MMR	Measles/MR/MMR_Subcutaneous_Serum Institute of India Pvt. Ltd._Measles Vaccine, Live, Attenuated	Measles/MR/MMR_Microarray Patch (optimal)__	1.13933e+06	0.099314	0.07	0.0293101	0.84069	0.87	0.06	0.0235016	0.0758085	0.84069	0.916498	0.0464984	52977.1	0.35768
123	Baseline	Myanmar	National	Measles/MR/MMR	Measles/MR/MMR_Subcutaneous_Serum Institute of India Pvt. Ltd._Measles Vaccine, Live, Attenuated	Measles/MR/MMR_Microarray Patch (optimal)__	948605	0.180217	0.09	0.0894157	0.750584	0.84	0.07	0.0245536	0.154862	0.750584	0.905446	0.0654464	62082.8	0.40904
124	Baseline	Nepal	National	Measles/MR/MMR	Measles/MR/MMR_Subcutaneous_Serum Institute of India Pvt. Ltd._Measles Vaccine, Live, Attenuated	Measles/MR/MMR_Microarray Patch (optimal)__	568941	0.109234	0.04	0.067227	0.852773	0.92	0.04	0.00844352	0.0987835	0.852773	0.951556	0.0315565	17953.8	0.394456
125	Baseline	Nicaragua	National	Measles/MR/MMR	Measles/MR/MMR_Subcutaneous_Serum Institute of India Pvt. Ltd._Measles Vaccine, Live, Attenuated	Measles/MR/MMR_Microarray Patch (optimal)__	135106	0	0	0	0.99	0.99	0.01	0	0	0.99	0.99	0	0	0
126	Baseline	Niger	National	Measles/MR/MMR	Measles/MR/MMR_Subcutaneous_Serum Institute of India Pvt. Ltd._Measles Vaccine, Live, Attenuated	Measles/MR/MMR_Microarray Patch (optimal)__	1.07413e+06	0.158842	0.13	0.0288417	0.761158	0.79	0.08	0.0548887	0.103953	0.761158	0.865111	0.0751113	80679.6	0.357673
127	Baseline	Nigeria	National	Measles/MR/MMR	Measles/MR/MMR_Subcutaneous_Serum Institute of India Pvt. Ltd._Measles Vaccine, Live, Attenuated	Measles/MR/MMR_Microarray Patch (optimal)__	7.61753e+06	0.2113	0.13	0.0812821	0.458718	0.54	0.33	0.0357899	0.175492	0.458718	0.63421	0.0942101	717647	0.204804
128	Baseline	Pakistan	National	Measles/MR/MMR	Measles/MR/MMR_Subcutaneous_Serum Institute of India Pvt. Ltd._Measles Vaccine, Live, Attenuated	Measles/MR/MMR_Microarray Patch (optimal)__	6.11797e+06	0.259643	0.13	0.129643	0.620357	0.75	0.12	0.0585109	0.201132	0.620357	0.821489	0.0714891	437368	0.285957
129	Baseline	Papua New Guinea	National	Measles/MR/MMR	Measles/MR/MMR_Subcutaneous_Serum Institute of India Pvt. Ltd._Measles Vaccine, Live, Attenuated	Measles/MR/MMR_Microarray Patch (optimal)__	237596	0.284708	0.15	0.132979	0.237021	0.37	0.48	0.0302043	0.252775	0.237021	0.489796	0.119796	28462.9	0.190152
130	Baseline	Rwanda	National	Measles/MR/MMR	Measles/MR/MMR_Subcutaneous_Serum Institute of India Pvt. Ltd._Measles Vaccine, Live, Attenuated	Measles/MR/MMR_Microarray Patch (optimal)__	400224	0.0494184	0.03	0.0194059	0.940594	0.96	0.01	0.0125595	0.0368464	0.940594	0.977441	0.0174405	6980.11	0.436013
131	Baseline	Sao Tome and Principe	National	Measles/MR/MMR	Measles/MR/MMR_Subcutaneous_Serum Institute of India Pvt. Ltd._Measles Vaccine, Live, Attenuated	Measles/MR/MMR_Microarray Patch (optimal)__	6782.44	0.0613163	0.02	0.0380153	0.911985	0.95	0.03	0.00652258	0.0514927	0.911985	0.963477	0.0134774	91.4097	0.269548
132	Baseline	Senegal	National	Measles/MR/MMR	Measles/MR/MMR_Subcutaneous_Serum Institute of India Pvt. Ltd._Measles Vaccine, Live, Attenuated	Measles/MR/MMR_Microarray Patch (optimal)__	562599	0.170839	0.09	0.0808386	0.819161	0.9	0.01	0.0405388	0.1303	0.819161	0.949461	0.0494612	27826.8	0.494612
133	Baseline	Sierra Leone	National	Measles/MR/MMR	Measles/MR/MMR_Subcutaneous_Serum Institute of India Pvt. Ltd._Measles Vaccine, Live, Attenuated	Measles/MR/MMR_Microarray Patch (optimal)__	261008	0.0303307	0.02	0.0103306	0.919669	0.93	0.05	0.00697297	0.0233576	0.919669	0.943027	0.013027	3400.16	0.1861
134	Baseline	Solomon Islands	National	Measles/MR/MMR	Measles/MR/MMR_Subcutaneous_Serum Institute of India Pvt. Ltd._Measles Vaccine, Live, Attenuated	Measles/MR/MMR_Microarray Patch (optimal)__	21728.4	0.467979	0.17	0.272637	0.537363	0.81	0.02	0.0426302	0.400007	0.537363	0.93737	0.12737	2767.54	0.670367
135	Baseline	Somalia	National	Measles/MR/MMR	Measles/MR/MMR_Subcutaneous_Serum Institute of India Pvt. Ltd._Measles Vaccine, Live, Attenuated	Measles/MR/MMR_Microarray Patch (optimal)__	644788	0.0737038	0.06	0.0137038	0.446296	0.46	0.48	0.0202472	0.0534566	0.446296	0.499753	0.0397528	25632.1	0.0736163
136	Baseline	South Sudan	National	Measles/MR/MMR	Measles/MR/MMR_Subcutaneous_Serum Institute of India Pvt. Ltd._Measles Vaccine, Live, Attenuated	Measles/MR/MMR_Microarray Patch (optimal)__	387285	0.0377582	0.03	0.00775817	0.482242	0.49	0.48	0.00842805	0.0293301	0.482242	0.511572	0.0215719	8354.48	0.0422979
137	Baseline	Sri Lanka	National	Measles/MR/MMR	Measles/MR/MMR_Subcutaneous_Serum Institute of India Pvt. Ltd._Measles Vaccine, Live, Attenuated	Measles/MR/MMR_Microarray Patch (optimal)__	345163	0	0	0	0.99	0.99	0.01	0	0	0.99	0.99	0	0	0
138	Baseline	Sudan	National	Measles/MR/MMR	Measles/MR/MMR_Subcutaneous_Serum Institute of India Pvt. Ltd._Measles Vaccine, Live, Attenuated	Measles/MR/MMR_Microarray Patch (optimal)__	1.3776e+06	0.134588	0.07	0.0645881	0.835412	0.9	0.03	0.031151	0.103437	0.835412	0.938849	0.038849	53518.4	0.38849
139	Baseline	Syrian Arab Republic	National	Measles/MR/MMR	Measles/MR/MMR_Subcutaneous_Serum Institute of India Pvt. Ltd._Measles Vaccine, Live, Attenuated	Measles/MR/MMR_Microarray Patch (optimal)__
140	Baseline	Tajikistan	National	Measles/MR/MMR	Measles/MR/MMR_Subcutaneous_Serum Institute of India Pvt. Ltd._Measles Vaccine, Live, Attenuated	Measles/MR/MMR_Microarray Patch (optimal)__	286724	0.0435039	0.01	0.0335039	0.946496	0.98	0.01	0.00697935	0.0365245	0.946496	0.983021	0.00302065	866.092	0.151032
141	Baseline	Tanzania	National	Measles/MR/MMR	Measles/MR/MMR_Subcutaneous_Serum Institute of India Pvt. Ltd._Measles Vaccine, Live, Attenuated	Measles/MR/MMR_Microarray Patch (optimal)__	2.1288e+06	0.045207	0.03	0.0152044	0.864796	0.88	0.09	0.0106701	0.0345343	0.864796	0.89933	0.0193299	41149.6	0.161083
142	Baseline	Timor-Leste	National	Measles/MR/MMR	Measles/MR/MMR_Subcutaneous_Serum Institute of India Pvt. Ltd._Measles Vaccine, Live, Attenuated	Measles/MR/MMR_Microarray Patch (optimal)__	38048.7	0.25853	0.1	0.150976	0.699024	0.85	0.05	0.0131865	0.23779	0.699024	0.936814	0.0868135	3303.14	0.578757
143	Baseline	Togo	National	Measles/MR/MMR	Measles/MR/MMR_Subcutaneous_Serum Institute of India Pvt. Ltd._Measles Vaccine, Live, Attenuated	Measles/MR/MMR_Microarray Patch (optimal)__	267631	0.359479	0.23	0.129424	0.620576	0.75	0.02	0.0694554	0.289968	0.620576	0.910545	0.160545	42966.8	0.642178
144	Baseline	Uganda	National	Measles/MR/MMR	Measles/MR/MMR_Subcutaneous_Serum Institute of India Pvt. Ltd._Measles Vaccine, Live, Attenuated	Measles/MR/MMR_Microarray Patch (optimal)__	1.68822e+06	0.202073	0.12	0.0819624	0.788038	0.87	0.01	0.0433655	0.158597	0.788038	0.946635	0.0766345	129376	0.589496
145	Baseline	Uzbekistan	National	Measles/MR/MMR	Measles/MR/MMR_Subcutaneous_Serum Institute of India Pvt. Ltd._Measles Vaccine, Live, Attenuated	Measles/MR/MMR_Microarray Patch (optimal)__	782429	0.0626454	0.01	0.0526453	0.927355	0.98	0.01	0.00725858	0.0553867	0.927355	0.982741	0.00274142	2144.97	0.137071
146	Baseline	Vietnam	National	Measles/MR/MMR	Measles/MR/MMR_Subcutaneous_Serum Institute of India Pvt. Ltd._Measles Vaccine, Live, Attenuated	Measles/MR/MMR_Microarray Patch (optimal)__	1.61526e+06	0.0919074	0.01	0.046578	0.903422	0.95	0.04	0.00240532	0.0541727	0.903422	0.957595	0.00759468	12267.4	0.151894
147	Baseline	Yemen, Rep.	National	Measles/MR/MMR	Measles/MR/MMR_Subcutaneous_Serum Institute of India Pvt. Ltd._Measles Vaccine, Live, Attenuated	Measles/MR/MMR_Microarray Patch (optimal)__	888068	0.223216	0.14	0.0832157	0.586784	0.67	0.19	0.0538947	0.169321	0.586784	0.756105	0.0861053	76467.4	0.260925
148	Baseline	Zambia	National	Measles/MR/MMR	Measles/MR/MMR_Subcutaneous_Serum Institute of India Pvt. Ltd._Measles Vaccine, Live, Attenuated	Measles/MR/MMR_Microarray Patch (optimal)__	646426	0.0344768	0.02	0.0144275	0.915572	0.93	0.05	0.00680109	0.0276264	0.915572	0.943199	0.0131989	8532.12	0.188556
149	Baseline	Zimbabwe	National	Measles/MR/MMR	Measles/MR/MMR_Subcutaneous_Serum Institute of India Pvt. Ltd._Measles Vaccine, Live, Attenuated	Measles/MR/MMR_Microarray Patch (optimal)__	449264	0.178596	0.1	0.0779382	0.772062	0.85	0.05	0.0280573	0.149881	0.772062	0.921943	0.0719427	32321.3	0.479618

## Sheet: Results Summary
149	Coverage - Global Summary
			Baseline				Sensitivity Analysis (if applicable)
		Test Vaccine Name	Current Coverage Rate	Coverage Rate w/ Test Vaccine	Avg Change in Coverage	Total Change in # Individuals Vaccinated	Minimum Coverage Rate with Test Vaccine	Maximum Coverage Rate with Test Vaccine	Standard Deviation of Coverage Rate	Minimum Change in Coverage	Maximum Change in Coverage	Standard Deviation of Coverage Rate
		Measles/MR/MMR_Microarray Patch (minimum)__	0.807069	0.837561	0.0304928	2.60081e+06							#VALUE!	#VALUE!	Measles/MR/MMR Microarray Patch (minimum)__
		Measles/MR/MMR_Microarray Patch (optimal)__	0.807069	0.856321	0.049252	4.20083e+06							#VALUE!	#VALUE!	Measles/MR/MMR Microarray Patch (optimal)__
							Coverage Equity (not calculated if National-Level unit of analysis)
							Test Vaccine Name			Current Coverage Equity	Coverage Equity w/ Test Vaccine	Change in Equity
							Measles/MR/MMR_Microarray Patch (minimum)__			0	0	0
							Measles/MR/MMR_Microarray Patch (optimal)__			0	0	0
			Maximum Coverage						Minimum Coverage						Coverage Equity						Population
		Country	Current Coverage - Urban	Measles/MR/MMR_Microarray Patch (minimum)__	Measles/MR/MMR_Microarray Patch (optimal)__				Current Coverage - Rural	Measles/MR/MMR_Microarray Patch (minimum)__	Measles/MR/MMR_Microarray Patch (optimal)__				Current Equity	Measles/MR/MMR_Microarray Patch (minimum)__	Measles/MR/MMR_Microarray Patch (optimal)__				Total Population
		Afghanistan	0.64	0.708279	0.721093				0.64	0.708279	0.721093										1.23586e+06
		Angola	0.51	0.590328	0.645704				0.51	0.590328	0.645704										1.29621e+06
		Armenia	0.95	0.985693	0.985834				0.95	0.985693	0.985834										41369.8
		Azerbaijan	0.98	0.98	0.98				0.98	0.98	0.98										140326
		Bangladesh	0.97	0.979123	0.981995				0.97	0.979123	0.981995										2.96483e+06
		Benin	0.71	0.772154	0.824062				0.71	0.772154	0.824062										427449
		Bhutan	0.97	0.980009	0.981096				0.97	0.980009	0.981096										13170.2
		Bolivia	0.79	0.801403	0.803921				0.79	0.801403	0.803921										250410
		Burkina Faso	0.88	0.910182	0.941165				0.88	0.910182	0.941165										770790
		Burundi	0.92	0.934946	0.950833				0.92	0.934946	0.950833										449785
		Cambodia	0.84	0.912963	0.935591				0.84	0.912963	0.935591										370354
		Cameroon	0.6	0.689197	0.740388				0.6	0.689197	0.740388										915662
		Central African Republic	0.49	0.591136	0.667201				0.49	0.591136	0.667201										167733
		Chad	0.41	0.529726	0.636552				0.41	0.529726	0.636552										672512
		Comoros	0.9	0.92067	0.929793				0.9	0.92067	0.929793										27127.1
		Congo, Dem. Rep.	0.57	0.621039	0.672127				0.57	0.621039	0.672127										3.5743e+06
		Congo, Rep.	0.73	0.766466	0.793018				0.73	0.766466	0.793018										176814
		Cote d'Ivoire	0.76	0.839621	0.885304				0.76	0.839621	0.885304										919109
		Cuba	0.99	0.99	0.99				0.99	0.99	0.99										115216
		Djibouti	0.83	0.86858	0.897129				0.83	0.86858	0.897129										20898.4
		Eritrea	0.99	0.99	0.99				0.99	0.99	0.99										97389.8
		Ethiopia	0.58	0.677358	0.736765				0.58	0.677358	0.736765										3.62451e+06
		Gambia, The	0.85	0.882264	0.900519				0.85	0.882264	0.900519										90468.9
		Georgia	0.99	0.99	0.99				0.99	0.99	0.99										50121
		Ghana	0.92	0.94869	0.959815				0.92	0.94869	0.959815										894498
		Guinea	0.47	0.55756	0.619196				0.47	0.55756	0.619196										464414
		Guinea-Bissau	0.86	0.86	0.86				0.86	0.86	0.86										67472.4
		Guyana	0.98	0.986309	0.988166				0.98	0.986309	0.988166										15629.5
		Haiti	0.65	0.709256	0.74752				0.65	0.709256	0.74752										274245
		Honduras	0.87	0.889448	0.895026				0.87	0.889448	0.895026										210506
		India	0.95	0.95	0.95				0.95	0.95	0.95										2.44001e+07
		Indonesia	0.88	0.888449	0.88965				0.88	0.888449	0.88965										4.89075e+06
		Kenya	0.89	0.929656	0.947113				0.89	0.929656	0.947113										1.5114e+06
		Kiribati	0.94	0.9734	0.974387				0.94	0.9734	0.974387										3279.68
		Korea, Dem. People’s Rep.	0.98	0.98	0.98				0.98	0.98	0.98										356503
		Kyrgyz Republic	0.96	0.96983	0.970105				0.96	0.96983	0.970105										174982
		Lao PDR	0.69	0.765089	0.779337				0.69	0.765089	0.779337										168833
		Lesotho	0.9	0.923923	0.942806				0.9	0.923923	0.942806										56974.2
		Liberia	0.85	0.884291	0.914369				0.85	0.884291	0.914369										163141
		Madagascar	0.69	0.749439	0.798262				0.69	0.749439	0.798262										880737
		Malawi	0.92	0.93478	0.950271				0.92	0.93478	0.950271										635576
		Mali	0.7	0.7441	0.774784				0.7	0.7441	0.774784										816654
		Mauritania	0.78	0.81694	0.845074				0.78	0.81694	0.845074										152489
		Moldova	0.97	0.977909	0.977956				0.97	0.977909	0.977956										26842.1
		Mongolia	0.98	0.985796	0.986468				0.98	0.985796	0.986468										77826.5
		Mozambique	0.87	0.895689	0.916498				0.87	0.895689	0.916498										1.13933e+06
		Myanmar	0.84	0.883029	0.905446				0.84	0.883029	0.905446										948605
		Nepal	0.92	0.94554	0.951556				0.92	0.94554	0.951556										568941
		Nicaragua	0.99	0.99	0.99				0.99	0.99	0.99										135106
		Niger	0.79	0.829931	0.865111				0.79	0.829931	0.865111										1.07413e+06
		Nigeria	0.54	0.600609	0.63421				0.54	0.600609	0.63421										7.61753e+06
		Pakistan	0.75	0.797369	0.821489				0.75	0.797369	0.821489										6.11797e+06
		Papua New Guinea	0.37	0.446058	0.489796				0.37	0.446058	0.489796										237596
		Rwanda	0.96	0.968872	0.977441				0.96	0.968872	0.977441										400224
		Sao Tome and Principe	0.95	0.958044	0.963477				0.95	0.958044	0.963477										6782.44
		Senegal	0.9	0.931951	0.949461				0.9	0.931951	0.949461										562599
		Sierra Leone	0.93	0.936633	0.943027				0.93	0.936633	0.943027										261008
		Solomon Islands	0.81	0.886555	0.93737				0.81	0.886555	0.93737										21728.4
		Somalia	0.46	0.484063	0.499753				0.46	0.484063	0.499753										644788
		South Sudan	0.49	0.502426	0.511572				0.49	0.502426	0.511572										387285
		Sri Lanka	0.99	0.99	0.99				0.99	0.99	0.99										345163
		Sudan	0.9	0.923256	0.938849				0.9	0.923256	0.938849										1.3776e+06
		Syrian Arab Republic	0	0	0				0	0	0										0
		Tajikistan	0.98	0.982754	0.983021				0.98	0.982754	0.983021										286724
		Tanzania	0.88	0.890684	0.89933				0.88	0.890684	0.89933										2.1288e+06
		Timor-Leste	0.85	0.915743	0.936814				0.85	0.915743	0.936814										38048.7
		Togo	0.75	0.850179	0.910545				0.75	0.850179	0.910545										267631
		Uganda	0.87	0.912492	0.946635				0.87	0.912492	0.946635										1.68822e+06
		Uzbekistan	0.98	0.982741	0.982741				0.98	0.982741	0.982741										782429
		Vietnam	0.95	0.95704	0.957595				0.95	0.95704	0.957595										1.61526e+06
		Yemen, Rep.	0.67	0.727007	0.756105				0.67	0.727007	0.756105										888068
		Zambia	0.93	0.937087	0.943199				0.93	0.937087	0.943199										646426
		Zimbabwe	0.85	0.889121	0.921943				0.85	0.889121	0.921943										449264
	Scenario	Test Vaccine Name	Current Coverage Rate	Coverage Rate w/ Test Vaccine	Avg Change in Coverage	Total Change in # Individuals Vaccinated
	Scenario 2	Measles/MR/MMR_Microarray Patch (minimum)__					2
	Scenario 2	Measles/MR/MMR_Microarray Patch (optimal)__					2
	Scenario 2						2
	Scenario 2						2
	Scenario 2						2
	Scenario 3	Measles/MR/MMR_Microarray Patch (minimum)__					3
	Scenario 3	Measles/MR/MMR_Microarray Patch (optimal)__					3
	Scenario 3						3
	Scenario 3						3
	Scenario 3						3
	Scenario 4	Measles/MR/MMR_Microarray Patch (minimum)__					4
	Scenario 4	Measles/MR/MMR_Microarray Patch (optimal)__					4
	Scenario 4						4
	Scenario 4						4
	Scenario 4						4
	Scenario 5	Measles/MR/MMR_Microarray Patch (minimum)__					5
	Scenario 5	Measles/MR/MMR_Microarray Patch (optimal)__					5
	Scenario 5						5
	Scenario 5						5
	Scenario 5						5
	Scenario 6	Measles/MR/MMR_Microarray Patch (minimum)__					6
	Scenario 6	Measles/MR/MMR_Microarray Patch (optimal)__					6
	Scenario 6						6
	Scenario 6						6
	Scenario 6						6
	Scenario 7	Measles/MR/MMR_Microarray Patch (minimum)__					7
	Scenario 7	Measles/MR/MMR_Microarray Patch (optimal)__					7
	Scenario 7						7
	Scenario 7						7
	Scenario 7						7
	Scenario 8	Measles/MR/MMR_Microarray Patch (minimum)__					8
	Scenario 8	Measles/MR/MMR_Microarray Patch (optimal)__					8
	Scenario 8						8
	Scenario 8						8
	Scenario 8						8
	Scenario 9	Measles/MR/MMR_Microarray Patch (minimum)__					9
	Scenario 9	Measles/MR/MMR_Microarray Patch (optimal)__					9
	Scenario 9						9
	Scenario 9						9
	Scenario 9						9
	Scenario 10	Measles/MR/MMR_Microarray Patch (minimum)__					10
	Scenario 10	Measles/MR/MMR_Microarray Patch (optimal)__					10
	Scenario 10						10
	Scenario 10						10
	Scenario 10						10
	Scenario 11	Measles/MR/MMR_Microarray Patch (minimum)__					11
	Scenario 11	Measles/MR/MMR_Microarray Patch (optimal)__					11
	Scenario 11						11
	Scenario 11						11
	Scenario 11						11
	Scenario 12	Measles/MR/MMR_Microarray Patch (minimum)__					12
	Scenario 12	Measles/MR/MMR_Microarray Patch (optimal)__					12
	Scenario 12						12
	Scenario 12						12
	Scenario 12						12
	Scenario 13	Measles/MR/MMR_Microarray Patch (minimum)__					13
	Scenario 13	Measles/MR/MMR_Microarray Patch (optimal)__					13
	Scenario 13						13
	Scenario 13						13
	Scenario 13						13
	Scenario 14	Measles/MR/MMR_Microarray Patch (minimum)__					14
	Scenario 14	Measles/MR/MMR_Microarray Patch (optimal)__					14
	Scenario 14						14
	Scenario 14						14
	Scenario 14						14
	Scenario 15	Measles/MR/MMR_Microarray Patch (minimum)__					15
	Scenario 15	Measles/MR/MMR_Microarray Patch (optimal)__					15
	Scenario 15						15
	Scenario 15						15
	Scenario 15						15
	Scenario 16	Measles/MR/MMR_Microarray Patch (minimum)__					16
	Scenario 16	Measles/MR/MMR_Microarray Patch (optimal)__					16
	Scenario 16						16
	Scenario 16						16
	Scenario 16						16
	Scenario 17	Measles/MR/MMR_Microarray Patch (minimum)__					17
	Scenario 17	Measles/MR/MMR_Microarray Patch (optimal)__					17
	Scenario 17						17
	Scenario 17						17
	Scenario 17						17
	Scenario 18	Measles/MR/MMR_Microarray Patch (minimum)__					18
	Scenario 18	Measles/MR/MMR_Microarray Patch (optimal)__					18
	Scenario 18						18
	Scenario 18						18
	Scenario 18						18
	Scenario 19	Measles/MR/MMR_Microarray Patch (minimum)__					19
	Scenario 19	Measles/MR/MMR_Microarray Patch (optimal)__					19
	Scenario 19						19
	Scenario 19						19
	Scenario 19						19
	Scenario 20	Measles/MR/MMR_Microarray Patch (minimum)__					20
	Scenario 20	Measles/MR/MMR_Microarray Patch (optimal)__					20
	Scenario 20						20
	Scenario 20						20
	Scenario 20						20
	Scenario 21	Measles/MR/MMR_Microarray Patch (minimum)__					21
	Scenario 21	Measles/MR/MMR_Microarray Patch (optimal)__					21
	Scenario 21						21
	Scenario 21						21
	Scenario 21						21
	Scenario 22	Measles/MR/MMR_Microarray Patch (minimum)__					22
	Scenario 22	Measles/MR/MMR_Microarray Patch (optimal)__					22
	Scenario 22						22
	Scenario 22						22
	Scenario 22						22
	Scenario 23	Measles/MR/MMR_Microarray Patch (minimum)__					23
	Scenario 23	Measles/MR/MMR_Microarray Patch (optimal)__					23
	Scenario 23						23
	Scenario 23						23
	Scenario 23						23
	Scenario 24	Measles/MR/MMR_Microarray Patch (minimum)__					24
	Scenario 24	Measles/MR/MMR_Microarray Patch (optimal)__					24
	Scenario 24						24
	Scenario 24						24
	Scenario 24						24
	Scenario 25	Measles/MR/MMR_Microarray Patch (minimum)__					25
	Scenario 25	Measles/MR/MMR_Microarray Patch (optimal)__					25
	Scenario 25						25
	Scenario 25						25
	Scenario 25						25
	Scenario 26	Measles/MR/MMR_Microarray Patch (minimum)__					26
	Scenario 26	Measles/MR/MMR_Microarray Patch (optimal)__					26
	Scenario 26						26
	Scenario 26						26
	Scenario 26						26
	Scenario 27	Measles/MR/MMR_Microarray Patch (minimum)__					27
	Scenario 27	Measles/MR/MMR_Microarray Patch (optimal)__					27
	Scenario 27						27
	Scenario 27						27
	Scenario 27						27
	Coverage - Countries/regions with greatest impact
		Top 10 regions for coverage impact: Measles/MR/MMR_Microarray Patch (minimum)__			Measles/MR/MMR_Microarray Patch (minimum)__
					Country		Coverage w/ Test Vaccine	Change in Coverage
		Papua New Guinea - National	0.0760575		Chad - National		0.529726	0.119726
		Solomon Islands - National	0.076555		Central African Republic - National		0.591136	0.101136
		Cote d'Ivoire - National	0.0796206		Togo - National		0.850179	0.100179
		Angola - National	0.0803283		Ethiopia - National		0.677358	0.0973576
		Guinea - National	0.08756		Cameroon - National		0.689197	0.0891972
		Cameroon - National	0.0891972		Guinea - National		0.55756	0.08756
		Ethiopia - National	0.0973576		Angola - National		0.590328	0.0803283
		Togo - National	0.100179		Cote d'Ivoire - National		0.839621	0.0796206
		Central African Republic - National	0.101136		Solomon Islands - National		0.886555	0.076555
		Chad - National	0.119726		Papua New Guinea - National		0.446058	0.0760575
		Top 10 regions for coverage impact: Measles/MR/MMR_Microarray Patch (optimal)__			Measles/MR/MMR_Microarray Patch (optimal)__
					Country		Coverage w/ Test Vaccine	Change in Coverage
		Papua New Guinea - National	0.119796		Chad - National		0.636552	0.226552
		Cote d'Ivoire - National	0.125304		Central African Republic - National		0.667201	0.177201
		Solomon Islands - National	0.12737		Togo - National		0.910545	0.160545
		Angola - National	0.135704		Ethiopia - National		0.736765	0.156765
		Cameroon - National	0.140388		Guinea - National		0.619196	0.149196
		Guinea - National	0.149196		Cameroon - National		0.740388	0.140388
		Ethiopia - National	0.156765		Angola - National		0.645704	0.135704
		Togo - National	0.160545		Solomon Islands - National		0.93737	0.12737
		Central African Republic - National	0.177201		Cote d'Ivoire - National		0.885304	0.125304
		Chad - National	0.226552		Papua New Guinea - National		0.489796	0.119796
		Top 10 regions for coverage impact:
					Country		Coverage w/ Test Vaccine	Change in Coverage
		Top 10 regions for coverage impact:
					Country		Coverage w/ Test Vaccine	Change in Coverage
		Top 10 regions for coverage impact:
					Country		Coverage w/ Test Vaccine	Change in Coverage

## Sheet: Calculations
						Single Scenario Inputs
						Scenario Definition							Baseline Data				Population Score										Compatible with SIA?										Calibration Vaccine												Test Vaccine
						Row ID	Scenario Name	Country	Unit of Analysis	Disease Area	Calibration Vaccine Presentation	Test Vaccine Presentation	Birth Rate	Current Coverage	Max Coverage	Population	1. Vaccine Schedule_POP	2. Temperature Storage Requirements_POP	3. Administration Requirements_POP	4. Acceptability of Presentation_POP	5. Dose per Container_POP						1. Vaccine Schedule_POP_SIA?	2. Temperature Storage Requirements_POP_SIA?	3. Administration Requirements_POP_SIA?	4. Acceptability of Presentation_POP_SIA?	5. Dose per Container_POP_SIA?						1. Vaccine Schedule_VAC	2. Temperature Storage Requirements_VAC	3. Administration Requirements_VAC	4. Acceptability of Presentation_VAC	5. Dose per Container_VAC						Dose Requirements	Proportion of immunizations through SIA	1. Vaccine Schedule_VAC
						149	Baseline	Zimbabwe	National	Measles/MR/MMR	Measles/MR/MMR_Subcutaneous_Serum Institute of India Pvt. Ltd._Measles Vaccine, Live, Attenuated	Measles/MR/MMR_Microarray Patch (optimal)__	30.676	0.85	0.95	14645468	0.175	0.589584	0.219	0.00701	0.06187						NO	YES	YES	YES	NO						0.75	0.25	0.4	0.9	0.2						1	0	0.75
						Single Scenario Outputs
						Scenario Definition							Baseline Data	Calibration Vaccine Score					Test Vaccine Score					Change
						Row ID	Scenario Name	Country	Unit of Analysis	Disease Area	Calibration Vaccine Presentation	Test Vaccine Presentation	Population	S	M - Cc	k - (M - Cc)	M - k	Cc	1 - M	M - Ct	k - (M - Ct)	M - k	Ct	Percentage Point Change in Coverage Rate	Change in Number of Individuals Vaccinated	Percent reduction in unvaccinated population
						149	Baseline	Zimbabwe	National	Measles/MR/MMR	Measles/MR/MMR_Subcutaneous_Serum Institute of India Pvt. Ltd._Measles Vaccine, Live, Attenuated	Measles/MR/MMR_Microarray Patch (optimal)__	449264	0.178596	0.1	0.0779382	0.772062	0.85	0.05	0.0280573	0.149881	0.772062	0.921943	0.0719427	32321.3	0.479618
Technology-Addressable Barriers		Population Score	Population Score Applicable with SIA?	Vaccine Score, Calibration Vaccine	Vaccine Score, Test Vaccine	Difference: Test - Calibration
	1. Vaccine Schedule	0.175	NO	0.75	0.75	0
	2. Temperature Storage Requirements	0.589584	YES	0.25	0.8	0.55
	3. Administration Requirements	0.219	YES	0.4	1	0.6
	4. Acceptability of Presentation	0.00701	YES	0.9	0.9	0
	5. Dose per Container	0.06187	NO	0.2	1	0.8
		0		0	0	0
		0		0	0	0
		0		0	0	0
		0		0	0	0
		0		0	0	0
Equations
Calculations	Ct: estimated coverage rate of vaccine presentation t in a given population	0.921943
	M: maximum coverage threshold that can be achieved only through changes to the vaccine presentation	0.95
	k: total percentage points of the coverage rate that can be affected by changes to the vaccine presentation	0.177938
	xt: probability that individuals do not overcome at least one technology-addressable barrier to vaccination when using vaccine presentation t	0.15768
	Cc: Calibrated coverage rate of the "calibration" vaccine	0.85
	Beta: proportion of the population that would be vaccinated if the "least desirable" vaccine presentation were deployed	0.771404
	Dl: Number of doses required for full vaccination when using the "least desirable" vaccine	4
	Dc: Number of doses required for full vaccination when using the "calibration" vaccine	1
	Dt: Number of doses required for full vaccination when using the "test" vaccine	1
	Without SIA
	Ul: uncalibrated coverage rate of the "least desirable" vaccine presentation	0.00368254
	Uc: uncalibrated coverage rate of the "calibration" vaccine presentation	0.440077
	Ut: uncalibrated coverage rate of the "test" vaccine presentation	0.842901
	With SIA
	Ul: uncalibrated coverage rate of the "least desirable" vaccine presentation	0.0102631
	Uc: uncalibrated coverage rate of the "calibration" vaccine presentation	0.484176
	Ut: uncalibrated coverage rate of the "test" vaccine presentation	0.881465
	Weighted Average Without and With SIA
	Ul: uncalibrated coverage rate of the "least desirable" vaccine presentation	0.00368254
	Uc: uncalibrated coverage rate of the "calibration" vaccine presentation	0.440077
	Ut: uncalibrated coverage rate of the "test" vaccine presentation	0.842901
[truncated: 6 more columns]

## Sheet: Country_Level_Data
Country	Country_Code	Unit_of_Analysis	Component	Current Coverage Disease Area	Priority	Value	Source_Name	Description_of_Source	Description_of_Proxy	UniqueID
Afghanistan	AFG	Badakhshan	Population			1.2998e+06	WorldBank_Subnational_Population	https://datacatalog.worldbank.org/dataset/subnational-population-database	Estimated population, disaggregated at highest subnational administrative unit	Afghanistan_Badakhshan_Population__
Afghanistan	AFG	Badghis	Population			677882	WorldBank_Subnational_Population	https://datacatalog.worldbank.org/dataset/subnational-population-database	Estimated population, disaggregated at highest subnational administrative unit	Afghanistan_Badghis_Population__
Afghanistan	AFG	Baghlan	Population			1.24565e+06	WorldBank_Subnational_Population	https://datacatalog.worldbank.org/dataset/subnational-population-database	Estimated population, disaggregated at highest subnational administrative unit	Afghanistan_Baghlan_Population__
Afghanistan	AFG	Balkh	Population			1.81714e+06	WorldBank_Subnational_Population	https://datacatalog.worldbank.org/dataset/subnational-population-database	Estimated population, disaggregated at highest subnational administrative unit	Afghanistan_Balkh_Population__
Afghanistan	AFG	Bamyan	Population			611235	WorldBank_Subnational_Population	https://datacatalog.worldbank.org/dataset/subnational-population-database	Estimated population, disaggregated at highest subnational administrative unit	Afghanistan_Bamyan_Population__
Afghanistan	AFG	Daykundi	Population			584598	WorldBank_Subnational_Population	https://datacatalog.worldbank.org/dataset/subnational-population-database	Estimated population, disaggregated at highest subnational administrative unit	Afghanistan_Daykundi_Population__
Afghanistan	AFG	Farah	Population			698279	WorldBank_Subnational_Population	https://datacatalog.worldbank.org/dataset/subnational-population-database	Estimated population, disaggregated at highest subnational administrative unit	Afghanistan_Farah_Population__
Afghanistan	AFG	Faryab	Population			1.36506e+06	WorldBank_Subnational_Population	https://datacatalog.worldbank.org/dataset/subnational-population-database	Estimated population, disaggregated at highest subnational administrative unit	Afghanistan_Faryab_Population__
Afghanistan	AFG	Ghazni	Population			1.67925e+06	WorldBank_Subnational_Population	https://datacatalog.worldbank.org/dataset/subnational-population-database	Estimated population, disaggregated at highest subnational administrative unit	Afghanistan_Ghazni_Population__
Afghanistan	AFG	Ghor	Population			943561	WorldBank_Subnational_Population	https://datacatalog.worldbank.org/dataset/subnational-population-database	Estimated population, disaggregated at highest subnational administrative unit	Afghanistan_Ghor_Population__
Afghanistan	AFG	Herat	Population			2.58955e+06	WorldBank_Subnational_Population	https://datacatalog.worldbank.org/dataset/subnational-population-database	Estimated population, disaggregated at highest subnational administrative unit	Afghanistan_Herat_Population__
Afghanistan	AFG	Hilmand	Population			1.26375e+06	WorldBank_Subnational_Population	https://datacatalog.worldbank.org/dataset/subnational-population-database	Estimated population, disaggregated at highest subnational administrative unit	Afghanistan_Hilmand_Population__
Afghanistan	AFG	Jawzjan	Population			739088	WorldBank_Subnational_Population	https://datacatalog.worldbank.org/dataset/subnational-population-database	Estimated population, disaggregated at highest subnational administrative unit	Afghanistan_Jawzjan_Population__
Afghanistan	AFG	Kabul	Population			6.01597e+06	WorldBank_Subnational_Population	https://datacatalog.worldbank.org/dataset/subnational-population-database	Estimated population, disaggregated at highest subnational administrative unit	Afghanistan_Kabul_Population__
Afghanistan	AFG	Kandahar	Population			1.68182e+06	WorldBank_Subnational_Population	https://datacatalog.worldbank.org/dataset/subnational-population-database	Estimated population, disaggregated at highest subnational administrative unit	Afghanistan_Kandahar_Population__
Afghanistan	AFG	Kapisa	Population			602701	WorldBank_Subnational_Population	https://datacatalog.worldbank.org/dataset/subnational-population-database	Estimated population, disaggregated at highest subnational administrative unit	Afghanistan_Kapisa_Population__
Afghanistan	AFG	Khost	Population			785211	WorldBank_Subnational_Population	https://datacatalog.worldbank.org/dataset/subnational-population-database	Estimated population, disaggregated at highest subnational administrative unit	Afghanistan_Khost_Population__
Afghanistan	AFG	Kunar	Population			616076	WorldBank_Subnational_Population	https://datacatalog.worldbank.org/dataset/subnational-population-database	Estimated population, disaggregated at highest subnational administrative unit	Afghanistan_Kunar_Population__
Afghanistan	AFG	Kunduz	Population			1.38303e+06	WorldBank_Subnational_Population	https://datacatalog.worldbank.org/dataset/subnational-population-database	Estimated population, disaggregated at highest subnational administrative unit	Afghanistan_Kunduz_Population__
Afghanistan	AFG	Laghman	Population			609240	WorldBank_Subnational_Population	https://datacatalog.worldbank.org/dataset/subnational-population-database	Estimated population, disaggregated at highest subnational administrative unit	Afghanistan_Laghman_Population__
Afghanistan	AFG	Logar	Population			535968	WorldBank_Subnational_Population	https://datacatalog.worldbank.org/dataset/subnational-population-database	Estimated population, disaggregated at highest subnational administrative unit	Afghanistan_Logar_Population__
Afghanistan	AFG	Nangarhar	Population			2.07619e+06	WorldBank_Subnational_Population	https://datacatalog.worldbank.org/dataset/subnational-population-database	Estimated population, disaggregated at highest subnational administrative unit	Afghanistan_Nangarhar_Population__
Afghanistan	AFG	Nimroz	Population			221240	WorldBank_Subnational_Population	https://datacatalog.worldbank.org/dataset/subnational-population-database	Estimated population, disaggregated at highest subnational administrative unit	Afghanistan_Nimroz_Population__
Afghanistan	AFG	Nuristan	Population			202032	WorldBank_Subnational_Population	https://datacatalog.worldbank.org/dataset/subnational-population-database	Estimated population, disaggregated at highest subnational administrative unit	Afghanistan_Nuristan_Population__
Afghanistan	AFG	Paktika	Population			594127	WorldBank_Subnational_Population	https://datacatalog.worldbank.org/dataset/subnational-population-database	Estimated population, disaggregated at highest subnational administrative unit	Afghanistan_Paktika_Population__
Afghanistan	AFG	Paktya	Population			754478	WorldBank_Subnational_Population	https://datacatalog.worldbank.org/dataset/subnational-population-database	Estimated population, disaggregated at highest subnational administrative unit	Afghanistan_Paktya_Population__
Afghanistan	AFG	Panjsher	Population			209752	WorldBank_Subnational_Population	https://datacatalog.worldbank.org/dataset/subnational-population-database	Estimated population, disaggregated at highest subnational administrative unit	Afghanistan_Panjsher_Population__
Afghanistan	AFG	Parwan	Population			908397	WorldBank_Subnational_Population	https://datacatalog.worldbank.org/dataset/subnational-population-database	Estimated population, disaggregated at highest subnational administrative unit	Afghanistan_Parwan_Population__
Afghanistan	AFG	Samangan	Population			530167	WorldBank_Subnational_Population	https://datacatalog.worldbank.org/dataset/subnational-population-database	Estimated population, disaggregated at highest subnational administrative unit	Afghanistan_Samangan_Population__
Afghanistan	AFG	Sar-e-Pul	Population			765167	WorldBank_Subnational_Population	https://datacatalog.worldbank.org/dataset/subnational-population-database	Estimated population, disaggregated at highest subnational administrative unit	Afghanistan_Sar-e-Pul_Population__
Afghanistan	AFG	Takhar	Population			1.34457e+06	WorldBank_Subnational_Population	https://datacatalog.worldbank.org/dataset/subnational-population-database	Estimated population, disaggregated at highest subnational administrative unit	Afghanistan_Takhar_Population__
Afghanistan	AFG	Uruzgan	Population			525706	WorldBank_Subnational_Population	https://datacatalog.worldbank.org/dataset/subnational-population-database	Estimated population, disaggregated at highest subnational administrative unit	Afghanistan_Uruzgan_Population__
Afghanistan	AFG	Wardak	Population			814855	WorldBank_Subnational_Population	https://datacatalog.worldbank.org/dataset/subnational-population-database	Estimated population, disaggregated at highest subnational administrative unit	Afghanistan_Wardak_Population__
Afghanistan	AFG	Zabul	Population			415520	WorldBank_Subnational_Population	https://datacatalog.worldbank.org/dataset/subnational-population-database	Estimated population, disaggregated at highest subnational administrative unit	Afghanistan_Zabul_Population__
Albania	ALB	Berat	Population			122169	WorldBank_Subnational_Population	https://datacatalog.worldbank.org/dataset/subnational-population-database	Estimated population, disaggregated at highest subnational administrative unit	Albania_Berat_Population__
Albania	ALB	Diber	Population			114233	WorldBank_Subnational_Population	https://datacatalog.worldbank.org/dataset/subnational-population-database	Estimated population, disaggregated at highest subnational administrative unit	Albania_Diber_Population__
Albania	ALB	Durres	Population			289495	WorldBank_Subnational_Population	https://datacatalog.worldbank.org/dataset/subnational-population-database	Estimated population, disaggregated at highest subnational administrative unit	Albania_Durres_Population__
Albania	ALB	Elbasan	Population			274703	WorldBank_Subnational_Population	https://datacatalog.worldbank.org/dataset/subnational-population-database	Estimated population, disaggregated at highest subnational administrative unit	Albania_Elbasan_Population__
Albania	ALB	Fier	Population			286297	WorldBank_Subnational_Population	https://datacatalog.worldbank.org/dataset/subnational-population-database	Estimated population, disaggregated at highest subnational administrative unit	Albania_Fier_Population__
Albania	ALB	Gjirokaster	Population			54605.4	WorldBank_Subnational_Population	https://datacatalog.worldbank.org/dataset/subnational-population-database	Estimated population, disaggregated at highest subnational administrative unit	Albania_Gjirokaster_Population__
Albania	ALB	Korce	Population			207213	WorldBank_Subnational_Population	https://datacatalog.worldbank.org/dataset/subnational-population-database	Estimated population, disaggregated at highest subnational administrative unit	Albania_Korce_Population__
Albania	ALB	Kukes	Population			75009.8	WorldBank_Subnational_Population	https://datacatalog.worldbank.org/dataset/subnational-population-database	Estimated population, disaggregated at highest subnational administrative unit	Albania_Kukes_Population__
Albania	ALB	Lezhe	Population			128044	WorldBank_Subnational_Population	https://datacatalog.worldbank.org/dataset/subnational-population-database	Estimated population, disaggregated at highest subnational administrative unit	Albania_Lezhe_Population__
Albania	ALB	Shkoder	Population			204341	WorldBank_Subnational_Population	https://datacatalog.worldbank.org/dataset/subnational-population-database	Estimated population, disaggregated at highest subnational administrative unit	Albania_Shkoder_Population__
Albania	ALB	Tirane	Population			877689	WorldBank_Subnational_Population	https://datacatalog.worldbank.org/dataset/subnational-population-database	Estimated population, disaggregated at highest subnational administrative unit	Albania_Tirane_Population__
Albania	ALB	Vlore	Population			176998	WorldBank_Subnational_Population	https://datacatalog.worldbank.org/dataset/subnational-population-database	Estimated population, disaggregated at highest subnational administrative unit	Albania_Vlore_Population__
Algeria	DZA	Adrar	Population			534203	WorldBank_Subnational_Population	https://datacatalog.worldbank.org/dataset/subnational-population-database	Estimated population, disaggregated at highest subnational administrative unit	Algeria_Adrar_Population__
Algeria	DZA	Ain-Defla	Population			927733	WorldBank_Subnational_Population	https://datacatalog.worldbank.org/dataset/subnational-population-database	Estimated population, disaggregated at highest subnational administrative unit	Algeria_Ain-Defla_Population__
Algeria	DZA	Ain-Temouchent	Population			439203	WorldBank_Subnational_Population	https://datacatalog.worldbank.org/dataset/subnational-population-database	Estimated population, disaggregated at highest subnational administrative unit	Algeria_Ain-Temouchent_Population__
Algeria	DZA	Alger	Population			3.63756e+06	WorldBank_Subnational_Population	https://datacatalog.worldbank.org/dataset/subnational-population-database	Estimated population, disaggregated at highest subnational administrative unit	Algeria_Alger_Population__
Algeria	DZA	Annaba	Population			693740	WorldBank_Subnational_Population	https://datacatalog.worldbank.org/dataset/subnational-population-database	Estimated population, disaggregated at highest subnational administrative unit	Algeria_Annaba_Population__
Algeria	DZA	Batna	Population			1.36023e+06	WorldBank_Subnational_Population	https://datacatalog.worldbank.org/dataset/subnational-population-database	Estimated population, disaggregated at highest subnational administrative unit	Algeria_Batna_Population__
Algeria	DZA	Bechar	Population			337826	WorldBank_Subnational_Population	https://datacatalog.worldbank.org/dataset/subnational-population-database	Estimated population, disaggregated at highest subnational administrative unit	Algeria_Bechar_Population__
Algeria	DZA	Bejaia	Population			1.0104e+06	WorldBank_Subnational_Population	https://datacatalog.worldbank.org/dataset/subnational-population-database	Estimated population, disaggregated at highest subnational administrative unit	Algeria_Bejaia_Population__
Algeria	DZA	Biskra	Population			942757	WorldBank_Subnational_Population	https://datacatalog.worldbank.org/dataset/subnational-population-database	Estimated population, disaggregated at highest subnational administrative unit	Algeria_Biskra_Population__
Algeria	DZA	Blida	Population			1.33676e+06	WorldBank_Subnational_Population	https://datacatalog.worldbank.org/dataset/subnational-population-database	Estimated population, disaggregated at highest subnational administrative unit	Algeria_Blida_Population__
Algeria	DZA	Bordj Bou Arrer	Population			742115	WorldBank_Subnational_Population	https://datacatalog.worldbank.org/dataset/subnational-population-database	Estimated population, disaggregated at highest subnational administrative unit	Algeria_Bordj Bou Arrer_Population__
Algeria	DZA	Bouira	Population			801029	WorldBank_Subnational_Population	https://datacatalog.worldbank.org/dataset/subnational-population-database	Estimated population, disaggregated at highest subnational administrative unit	Algeria_Bouira_Population__
Algeria	DZA	Boumerdes	Population			1.03698e+06	WorldBank_Subnational_Population	https://datacatalog.worldbank.org/dataset/subnational-population-database	Estimated population, disaggregated at highest subnational administrative unit	Algeria_Boumerdes_Population__
Algeria	DZA	Chlef	Population			1.22079e+06	WorldBank_Subnational_Population	https://datacatalog.worldbank.org/dataset/subnational-population-database	Estimated population, disaggregated at highest subnational administrative unit	Algeria_Chlef_Population__
Algeria	DZA	Constantine	Population			1.13355e+06	WorldBank_Subnational_Population	https://datacatalog.worldbank.org/dataset/subnational-population-database	Estimated population, disaggregated at highest subnational administrative unit	Algeria_Constantine_Population__
Algeria	DZA	Djelfa	Population			1.55164e+06	WorldBank_Subnational_Population	https://datacatalog.worldbank.org/dataset/subnational-population-database	Estimated population, disaggregated at highest subnational administrative unit	Algeria_Djelfa_Population__
Algeria	DZA	El Bayadh	Population			321664	WorldBank_Subnational_Population	https://datacatalog.worldbank.org/dataset/subnational-population-database	Estimated population, disaggregated at highest subnational administrative unit	Algeria_El Bayadh_Population__
Algeria	DZA	El Oued	Population			866118	WorldBank_Subnational_Population	https://datacatalog.worldbank.org/dataset/subnational-population-database	Estimated population, disaggregated at highest subnational administrative unit	Algeria_El Oued_Population__
Algeria	DZA	El-Tarf	Population			493583	WorldBank_Subnational_Population	https://datacatalog.worldbank.org/dataset/subnational-population-database	Estimated population, disaggregated at highest subnational administrative unit	Algeria_El-Tarf_Population__
Algeria	DZA	Ghardaia	Population			459154	WorldBank_Subnational_Population	https://datacatalog.worldbank.org/dataset/subnational-population-database	Estimated population, disaggregated at highest subnational administrative unit	Algeria_Ghardaia_Population__
Algeria	DZA	Guelma	Population			564473	WorldBank_Subnational_Population	https://datacatalog.worldbank.org/dataset/subnational-population-database	Estimated population, disaggregated at highest subnational administrative unit	Algeria_Guelma_Population__
Algeria	DZA	Illizi	Population			82360.3	WorldBank_Subnational_Population	https://datacatalog.worldbank.org/dataset/subnational-population-database	Estimated population, disaggregated at highest subnational administrative unit	Algeria_Illizi_Population__
Algeria	DZA	Jijel	Population			737931	WorldBank_Subnational_Population	https://datacatalog.worldbank.org/dataset/subnational-population-database	Estimated population, disaggregated at highest subnational administrative unit	Algeria_Jijel_Population__
Algeria	DZA	Khenchela	Population			476181	WorldBank_Subnational_Population	https://datacatalog.worldbank.org/dataset/subnational-population-database	Estimated population, disaggregated at highest subnational administrative unit	Algeria_Khenchela_Population__
Algeria	DZA	Laghouat	Population			675721	WorldBank_Subnational_Population	https://datacatalog.worldbank.org/dataset/subnational-population-database	Estimated population, disaggregated at highest subnational administrative unit	Algeria_Laghouat_Population__
Algeria	DZA	Mascara	Population			949103	WorldBank_Subnational_Population	https://datacatalog.worldbank.org/dataset/subnational-population-database	Estimated population, disaggregated at highest subnational administrative unit	Algeria_Mascara_Population__
Algeria	DZA	Medea	Population			867850	WorldBank_Subnational_Population	https://datacatalog.worldbank.org/dataset/subnational-population-database	Estimated population, disaggregated at highest subnational administrative unit	Algeria_Medea_Population__
Algeria	DZA	Mila	Population			909868	WorldBank_Subnational_Population	https://datacatalog.worldbank.org/dataset/subnational-population-database	Estimated population, disaggregated at highest subnational administrative unit	Algeria_Mila_Population__
Algeria	DZA	Mostaganem	Population			898642	WorldBank_Subnational_Population	https://datacatalog.worldbank.org/dataset/subnational-population-database	Estimated population, disaggregated at highest subnational administrative unit	Algeria_Mostaganem_Population__
Algeria	DZA	M'Sila	Population			1.27115e+06	WorldBank_Subnational_Population	https://datacatalog.worldbank.org/dataset/subnational-population-database	Estimated population, disaggregated at highest subnational administrative unit	Algeria_M'Sila_Population__
Algeria	DZA	Naama	Population			299907	WorldBank_Subnational_Population	https://datacatalog.worldbank.org/dataset/subnational-population-database	Estimated population, disaggregated at highest subnational administrative unit	Algeria_Naama_Population__
Algeria	DZA	Oran	Population			1.81861e+06	WorldBank_Subnational_Population	https://datacatalog.worldbank.org/dataset/subnational-population-database	Estimated population, disaggregated at highest subnational administrative unit	Algeria_Oran_Population__
Algeria	DZA	Ouargla	Population			730478	WorldBank_Subnational_Population	https://datacatalog.worldbank.org/dataset/subnational-population-database	Estimated population, disaggregated at highest subnational administrative unit	Algeria_Ouargla_Population__
Algeria	DZA	Oum El Bouaghi	Population			777355	WorldBank_Subnational_Population	https://datacatalog.worldbank.org/dataset/subnational-population-database	Estimated population, disaggregated at highest subnational administrative unit	Algeria_Oum El Bouaghi_Population__
Algeria	DZA	Relizane	Population			856559	WorldBank_Subnational_Population	https://datacatalog.worldbank.org/dataset/subnational-population-database	Estimated population, disaggregated at highest subnational administrative unit	Algeria_Relizane_Population__
Algeria	DZA	Saida	Population			408137	WorldBank_Subnational_Population	https://datacatalog.worldbank.org/dataset/subnational-population-database	Estimated population, disaggregated at highest subnational administrative unit	Algeria_Saida_Population__
Algeria	DZA	Setif	Population			1.76641e+06	WorldBank_Subnational_Population	https://datacatalog.worldbank.org/dataset/subnational-population-database	Estimated population, disaggregated at highest subnational administrative unit	Algeria_Setif_Population__
Algeria	DZA	Sidi Bel Abbes	Population			726348	WorldBank_Subnational_Population	https://datacatalog.worldbank.org/dataset/subnational-population-database	Estimated population, disaggregated at highest subnational administrative unit	Algeria_Sidi Bel Abbes_Population__
Algeria	DZA	Skikda	Population			1.0718e+06	WorldBank_Subnational_Population	https://datacatalog.worldbank.org/dataset/subnational-population-database	Estimated population, disaggregated at highest subnational administrative unit	Algeria_Skikda_Population__
Algeria	DZA	Souk-Ahras	Population			545716	WorldBank_Subnational_Population	https://datacatalog.worldbank.org/dataset/subnational-population-database	Estimated population, disaggregated at highest subnational administrative unit	Algeria_Souk-Ahras_Population__
Algeria	DZA	Tamanrasset	Population			237225	WorldBank_Subnational_Population	https://datacatalog.worldbank.org/dataset/subnational-population-database	Estimated population, disaggregated at highest subnational administrative unit	Algeria_Tamanrasset_Population__
Algeria	DZA	Tebessa	Population			800243	WorldBank_Subnational_Population	https://datacatalog.worldbank.org/dataset/subnational-population-database	Estimated population, disaggregated at highest subnational administrative unit	Algeria_Tebessa_Population__
Algeria	DZA	Tiaret	Population			1.03172e+06	WorldBank_Subnational_Population	https://datacatalog.worldbank.org/dataset/subnational-population-database	Estimated population, disaggregated at highest subnational administrative unit	Algeria_Tiaret_Population__
Algeria	DZA	Tindouf	Population			88740.2	WorldBank_Subnational_Population	https://datacatalog.worldbank.org/dataset/subnational-population-database	Estimated population, disaggregated at highest subnational administrative unit	Algeria_Tindouf_Population__
Algeria	DZA	Tipaza	Population			720725	WorldBank_Subnational_Population	https://datacatalog.worldbank.org/dataset/subnational-population-database	Estimated population, disaggregated at highest subnational administrative unit	Algeria_Tipaza_Population__
Algeria	DZA	Tissemsilt	Population			342042	WorldBank_Subnational_Population	https://datacatalog.worldbank.org/dataset/subnational-population-database	Estimated population, disaggregated at highest subnational administrative unit	Algeria_Tissemsilt_Population__
Algeria	DZA	Tizi Ouzou	Population			1.18649e+06	WorldBank_Subnational_Population	https://datacatalog.worldbank.org/dataset/subnational-population-database	Estimated population, disaggregated at highest subnational administrative unit	Algeria_Tizi Ouzou_Population__
Algeria	DZA	Tlemcen	Population			1.11573e+06	WorldBank_Subnational_Population	https://datacatalog.worldbank.org/dataset/subnational-population-database	Estimated population, disaggregated at highest subnational administrative unit	Algeria_Tlemcen_Population__
Angola	AGO	Bengo	Population			441650	WorldBank_Subnational_Population	https://datacatalog.worldbank.org/dataset/subnational-population-database	Estimated population, disaggregated at highest subnational administrative unit	Angola_Bengo_Population__
Angola	AGO	Benguela	Population			2.5585e+06	WorldBank_Subnational_Population	https://datacatalog.worldbank.org/dataset/subnational-population-database	Estimated population, disaggregated at highest subnational administrative unit	Angola_Benguela_Population__
Angola	AGO	Bie	Population			1.68173e+06	WorldBank_Subnational_Population	https://datacatalog.worldbank.org/dataset/subnational-population-database	Estimated population, disaggregated at highest subnational administrative unit	Angola_Bie_Population__
Angola	AGO	Cabinda	Population			864527	WorldBank_Subnational_Population	https://datacatalog.worldbank.org/dataset/subnational-population-database	Estimated population, disaggregated at highest subnational administrative unit	Angola_Cabinda_Population__
Angola	AGO	Cuando Cubango	Population			640900	WorldBank_Subnational_Population	https://datacatalog.worldbank.org/dataset/subnational-population-database	Estimated population, disaggregated at highest subnational administrative unit	Angola_Cuando Cubango_Population__
Angola	AGO	Cuanza Sul	Population			2.25358e+06	WorldBank_Subnational_Population	https://datacatalog.worldbank.org/dataset/subnational-population-database	Estimated population, disaggregated at highest subnational administrative unit	Angola_Cuanza Sul_Population__
Angola	AGO	Cunene	Population			1.21272e+06	WorldBank_Subnational_Population	https://datacatalog.worldbank.org/dataset/subnational-population-database	Estimated population, disaggregated at highest subnational administrative unit	Angola_Cunene_Population__
Angola	AGO	Huambo	Population			2.38161e+06	WorldBank_Subnational_Population	https://datacatalog.worldbank.org/dataset/subnational-population-database	Estimated population, disaggregated at highest subnational administrative unit	Angola_Huambo_Population__
Angola	AGO	Huila	Population			2.95703e+06	WorldBank_Subnational_Population	https://datacatalog.worldbank.org/dataset/subnational-population-database	Estimated population, disaggregated at highest subnational administrative unit	Angola_Huila_Population__
Angola	AGO	Kuanza Norte	Population			537608	WorldBank_Subnational_Population	https://datacatalog.worldbank.org/dataset/subnational-population-database	Estimated population, disaggregated at highest subnational administrative unit	Angola_Kuanza Norte_Population__
Angola	AGO	Luanda	Population			8.21903e+06	WorldBank_Subnational_Population	https://datacatalog.worldbank.org/dataset/subnational-population-database	Estimated population, disaggregated at highest subnational administrative unit	Angola_Luanda_Population__
Angola	AGO	Lunda Norte	Population			1.00487e+06	WorldBank_Subnational_Population	https://datacatalog.worldbank.org/dataset/subnational-population-database	Estimated population, disaggregated at highest subnational administrative unit	Angola_Lunda Norte_Population__
Angola	AGO	Lunda Sul	Population			648539	WorldBank_Subnational_Population	https://datacatalog.worldbank.org/dataset/subnational-population-database	Estimated population, disaggregated at highest subnational administrative unit	Angola_Lunda Sul_Population__
Angola	AGO	Malanje	Population			1.216e+06	WorldBank_Subnational_Population	https://datacatalog.worldbank.org/dataset/subnational-population-database	Estimated population, disaggregated at highest subnational administrative unit	Angola_Malanje_Population__
Angola	AGO	Moxico	Population			913919	WorldBank_Subnational_Population	https://datacatalog.worldbank.org/dataset/subnational-population-database	Estimated population, disaggregated at highest subnational administrative unit	Angola_Moxico_Population__
Angola	AGO	Namibe	Population			592387	WorldBank_Subnational_Population	https://datacatalog.worldbank.org/dataset/subnational-population-database	Estimated population, disaggregated at highest subnational administrative unit	Angola_Namibe_Population__
Angola	AGO	Uige	Population			1.79199e+06	WorldBank_Subnational_Population	https://datacatalog.worldbank.org/dataset/subnational-population-database	Estimated population, disaggregated at highest subnational administrative unit	Angola_Uige_Population__
Angola	AGO	Zaire	Population			712515	WorldBank_Subnational_Population	https://datacatalog.worldbank.org/dataset/subnational-population-database	Estimated population, disaggregated at highest subnational administrative unit	Angola_Zaire_Population__
Argentina	ARG	Buenos Aires	Population			1.78698e+07	WorldBank_Subnational_Population	https://datacatalog.worldbank.org/dataset/subnational-population-database	Estimated population, disaggregated at highest subnational administrative unit	Argentina_Buenos Aires_Population__
Argentina	ARG	Buenos Aires D.f.	Population			3.07294e+06	WorldBank_Subnational_Population	https://datacatalog.worldbank.org/dataset/subnational-population-database	Estimated population, disaggregated at highest subnational administrative unit	Argentina_Buenos Aires D.f._Population__
Argentina	ARG	Catamarca	Population			410848	WorldBank_Subnational_Population	https://datacatalog.worldbank.org/dataset/subnational-population-database	Estimated population, disaggregated at highest subnational administrative unit	Argentina_Catamarca_Population__
Argentina	ARG	Chaco	Population			1.15275e+06	WorldBank_Subnational_Population	https://datacatalog.worldbank.org/dataset/subnational-population-database	Estimated population, disaggregated at highest subnational administrative unit	Argentina_Chaco_Population__
Argentina	ARG	Chubut	Population			624647	WorldBank_Subnational_Population	https://datacatalog.worldbank.org/dataset/subnational-population-database	Estimated population, disaggregated at highest subnational administrative unit	Argentina_Chubut_Population__
Argentina	ARG	Cordoba	Population			3.63438e+06	WorldBank_Subnational_Population	https://datacatalog.worldbank.org/dataset/subnational-population-database	Estimated population, disaggregated at highest subnational administrative unit	Argentina_Cordoba_Population__
Argentina	ARG	Corrientes	Population			1.07873e+06	WorldBank_Subnational_Population	https://datacatalog.worldbank.org/dataset/subnational-population-database	Estimated population, disaggregated at highest subnational administrative unit	Argentina_Corrientes_Population__
Argentina	ARG	Entre Rios	Population			1.34427e+06	WorldBank_Subnational_Population	https://datacatalog.worldbank.org/dataset/subnational-population-database	Estimated population, disaggregated at highest subnational administrative unit	Argentina_Entre Rios_Population__
Argentina	ARG	Formosa	Population			587350	WorldBank_Subnational_Population	https://datacatalog.worldbank.org/dataset/subnational-population-database	Estimated population, disaggregated at highest subnational administrative unit	Argentina_Formosa_Population__
Argentina	ARG	Jujuy	Population			752613	WorldBank_Subnational_Population	https://datacatalog.worldbank.org/dataset/subnational-population-database	Estimated population, disaggregated at highest subnational administrative unit	Argentina_Jujuy_Population__
Argentina	ARG	La Pampa	Population			346000	WorldBank_Subnational_Population	https://datacatalog.worldbank.org/dataset/subnational-population-database	Estimated population, disaggregated at highest subnational administrative unit	Argentina_La Pampa_Population__
Argentina	ARG	La Rioja	Population			387255	WorldBank_Subnational_Population	https://datacatalog.worldbank.org/dataset/subnational-population-database	Estimated population, disaggregated at highest subnational administrative unit	Argentina_La Rioja_Population__
Argentina	ARG	Mendoza	Population			1.94435e+06	WorldBank_Subnational_Population	https://datacatalog.worldbank.org/dataset/subnational-population-database	Estimated population, disaggregated at highest subnational administrative unit	Argentina_Mendoza_Population__
Argentina	ARG	Misiones	Population			1.27018e+06	WorldBank_Subnational_Population	https://datacatalog.worldbank.org/dataset/subnational-population-database	Estimated population, disaggregated at highest subnational administrative unit	Argentina_Misiones_Population__
Argentina	ARG	Neuquen	Population			645674	WorldBank_Subnational_Population	https://datacatalog.worldbank.org/dataset/subnational-population-database	Estimated population, disaggregated at highest subnational administrative unit	Argentina_Neuquen_Population__
Argentina	ARG	Rio Negro	Population			744228	WorldBank_Subnational_Population	https://datacatalog.worldbank.org/dataset/subnational-population-database	Estimated population, disaggregated at highest subnational administrative unit	Argentina_Rio Negro_Population__
Argentina	ARG	Salta	Population			1.38407e+06	WorldBank_Subnational_Population	https://datacatalog.worldbank.org/dataset/subnational-population-database	Estimated population, disaggregated at highest subnational administrative unit	Argentina_Salta_Population__
Argentina	ARG	San Juan	Population			759890	WorldBank_Subnational_Population	https://datacatalog.worldbank.org/dataset/subnational-population-database	Estimated population, disaggregated at highest subnational administrative unit	Argentina_San Juan_Population__
Argentina	ARG	San Luis	Population			511262	WorldBank_Subnational_Population	https://datacatalog.worldbank.org/dataset/subnational-population-database	Estimated population, disaggregated at highest subnational administrative unit	Argentina_San Luis_Population__
Argentina	ARG	Santa Cruz	Population			367451	WorldBank_Subnational_Population	https://datacatalog.worldbank.org/dataset/subnational-population-database	Estimated population, disaggregated at highest subnational administrative unit	Argentina_Santa Cruz_Population__
Argentina	ARG	Santa Fe	Population			3.46687e+06	WorldBank_Subnational_Population	https://datacatalog.worldbank.org/dataset/subnational-population-database	Estimated population, disaggregated at highest subnational administrative unit	Argentina_Santa Fe_Population__
Argentina	ARG	Santiago Del Estero	Population			966115	WorldBank_Subnational_Population	https://datacatalog.worldbank.org/dataset/subnational-population-database	Estimated population, disaggregated at highest subnational administrative unit	Argentina_Santiago Del Estero_Population__
Argentina	ARG	Tierra Del Fuego	Population			158730	WorldBank_Subnational_Population	https://datacatalog.worldbank.org/dataset/subnational-population-database	Estimated population, disaggregated at highest subnational administrative unit	Argentina_Tierra Del Fuego_Population__
Argentina	ARG	Tucuman	Population			1.5943e+06	WorldBank_Subnational_Population	https://datacatalog.worldbank.org/dataset/subnational-population-database	Estimated population, disaggregated at highest subnational administrative unit	Argentina_Tucuman_Population__
Armenia	ARM	Aragatsotn	Population			125689	WorldBank_Subnational_Population	https://datacatalog.worldbank.org/dataset/subnational-population-database	Estimated population, disaggregated at highest subnational administrative unit	Armenia_Aragatsotn_Population__
Armenia	ARM	Ararat	Population			247240	WorldBank_Subnational_Population	https://datacatalog.worldbank.org/dataset/subnational-population-database	Estimated population, disaggregated at highest subnational administrative unit	Armenia_Ararat_Population__
Armenia	ARM	Armavir	Population			253703	WorldBank_Subnational_Population	https://datacatalog.worldbank.org/dataset/subnational-population-database	Estimated population, disaggregated at highest subnational administrative unit	Armenia_Armavir_Population__
Armenia	ARM	Gergharkunik	Population			225779	WorldBank_Subnational_Population	https://datacatalog.worldbank.org/dataset/subnational-population-database	Estimated population, disaggregated at highest subnational administrative unit	Armenia_Gergharkunik_Population__
Armenia	ARM	Kotayk	Population			238034	WorldBank_Subnational_Population	https://datacatalog.worldbank.org/dataset/subnational-population-database	Estimated population, disaggregated at highest subnational administrative unit	Armenia_Kotayk_Population__
Armenia	ARM	Lori	Population			198439	WorldBank_Subnational_Population	https://datacatalog.worldbank.org/dataset/subnational-population-database	Estimated population, disaggregated at highest subnational administrative unit	Armenia_Lori_Population__
Armenia	ARM	Shirak	Population			225064	WorldBank_Subnational_Population	https://datacatalog.worldbank.org/dataset/subnational-population-database	Estimated population, disaggregated at highest subnational administrative unit	Armenia_Shirak_Population__
Armenia	ARM	Syunik	Population			130917	WorldBank_Subnational_Population	https://datacatalog.worldbank.org/dataset/subnational-population-database	Estimated population, disaggregated at highest subnational administrative unit	Armenia_Syunik_Population__
Armenia	ARM	Tavush	Population			120642	WorldBank_Subnational_Population	https://datacatalog.worldbank.org/dataset/subnational-population-database	Estimated population, disaggregated at highest subnational administrative unit	Armenia_Tavush_Population__
Armenia	ARM	Vayots Dzor	Population			48416.7	WorldBank_Subnational_Population	https://datacatalog.worldbank.org/dataset/subnational-population-database	Estimated population, disaggregated at highest subnational administrative unit	Armenia_Vayots Dzor_Population__
Armenia	ARM	Yerevan	Population			1.01428e+06	WorldBank_Subnational_Population	https://datacatalog.worldbank.org/dataset/subnational-population-database	Estimated population, disaggregated at highest subnational administrative unit	Armenia_Yerevan_Population__
Azerbaijan	AZE	Absheron	Population			2.94387e+06	WorldBank_Subnational_Population	https://datacatalog.worldbank.org/dataset/subnational-population-database	Estimated population, disaggregated at highest subnational administrative unit	Azerbaijan_Absheron_Population__
Azerbaijan	AZE	Aran	Population			2.02318e+06	WorldBank_Subnational_Population	https://datacatalog.worldbank.org/dataset/subnational-population-database	Estimated population, disaggregated at highest subnational administrative unit	Azerbaijan_Aran_Population__
Azerbaijan	AZE	Daghlig Shirvan	Population			319203	WorldBank_Subnational_Population	https://datacatalog.worldbank.org/dataset/subnational-population-database	Estimated population, disaggregated at highest subnational administrative unit	Azerbaijan_Daghlig Shirvan_Population__
Azerbaijan	AZE	Ganja-Gazakh	Population			1.28434e+06	WorldBank_Subnational_Population	https://datacatalog.worldbank.org/dataset/subnational-population-database	Estimated population, disaggregated at highest subnational administrative unit	Azerbaijan_Ganja-Gazakh_Population__
Azerbaijan	AZE	Guba-Khachmaz	Population			548355	WorldBank_Subnational_Population	https://datacatalog.worldbank.org/dataset/subnational-population-database	Estimated population, disaggregated at highest subnational administrative unit	Azerbaijan_Guba-Khachmaz_Population__
Azerbaijan	AZE	Kalbajar-Lachin	Population			256022	WorldBank_Subnational_Population	https://datacatalog.worldbank.org/dataset/subnational-population-database	Estimated population, disaggregated at highest subnational administrative unit	Azerbaijan_Kalbajar-Lachin_Population__
Azerbaijan	AZE	Lankaran	Population			938233	WorldBank_Subnational_Population	https://datacatalog.worldbank.org/dataset/subnational-population-database	Estimated population, disaggregated at highest subnational administrative unit	Azerbaijan_Lankaran_Population__
Azerbaijan	AZE	Nakhchivan	Population			466228	WorldBank_Subnational_Population	https://datacatalog.worldbank.org/dataset/subnational-population-database	Estimated population, disaggregated at highest subnational administrative unit	Azerbaijan_Nakhchivan_Population__
Azerbaijan	AZE	Shaki-Zaqatala	Population			621549	WorldBank_Subnational_Population	https://datacatalog.worldbank.org/dataset/subnational-population-database	Estimated population, disaggregated at highest subnational administrative unit	Azerbaijan_Shaki-Zaqatala_Population__
Azerbaijan	AZE	Yukhari Garabakh	Population			668520	WorldBank_Subnational_Population	https://datacatalog.worldbank.org/dataset/subnational-population-database	Estimated population, disaggregated at highest subnational administrative unit	Azerbaijan_Yukhari Garabakh_Population__
Bangladesh	BGD	Barisal	Population			8.86665e+06	WorldBank_Subnational_Population	https://datacatalog.worldbank.org/dataset/subnational-population-database	Estimated population, disaggregated at highest subnational administrative unit	Bangladesh_Barisal_Population__
Bangladesh	BGD	Chittagong	Population			3.36019e+07	WorldBank_Subnational_Population	https://datacatalog.worldbank.org/dataset/subnational-population-database	Estimated population, disaggregated at highest subnational administrative unit	Bangladesh_Chittagong_Population__
Bangladesh	BGD	Dhaka	Population			5.75241e+07	WorldBank_Subnational_Population	https://datacatalog.worldbank.org/dataset/subnational-population-database	Estimated population, disaggregated at highest subnational administrative unit	Bangladesh_Dhaka_Population__
Bangladesh	BGD	Khulna	Population			1.73288e+07	WorldBank_Subnational_Population	https://datacatalog.worldbank.org/dataset/subnational-population-database	Estimated population, disaggregated at highest subnational administrative unit	Bangladesh_Khulna_Population__
Bangladesh	BGD	Rajshahi	Population			2.13189e+07	WorldBank_Subnational_Population	https://datacatalog.worldbank.org/dataset/subnational-population-database	Estimated population, disaggregated at highest subnational administrative unit	Bangladesh_Rajshahi_Population__
Bangladesh	BGD	Rangpur	Population			1.83237e+07	WorldBank_Subnational_Population	https://datacatalog.worldbank.org/dataset/subnational-population-database	Estimated population, disaggregated at highest subnational administrative unit	Bangladesh_Rangpur_Population__
Bangladesh	BGD	Sylhet	Population			1.22422e+07	WorldBank_Subnational_Population	https://datacatalog.worldbank.org/dataset/subnational-population-database	Estimated population, disaggregated at highest subnational administrative unit	Bangladesh_Sylhet_Population__
Belarus	BLR	Brest	Population			1.35262e+06	WorldBank_Subnational_Population	https://datacatalog.worldbank.org/dataset/subnational-population-database	Estimated population, disaggregated at highest subnational administrative unit	Belarus_Brest_Population__
Belarus	BLR	Gomel	Population			1.38205e+06	WorldBank_Subnational_Population	https://datacatalog.worldbank.org/dataset/subnational-population-database	Estimated population, disaggregated at highest subnational administrative unit	Belarus_Gomel_Population__
Belarus	BLR	Grodno	Population			1.00703e+06	WorldBank_Subnational_Population	https://datacatalog.worldbank.org/dataset/subnational-population-database	Estimated population, disaggregated at highest subnational administrative unit	Belarus_Grodno_Population__
Belarus	BLR	Minsk	Population			1.34539e+06	WorldBank_Subnational_Population	https://datacatalog.worldbank.org/dataset/subnational-population-database	Estimated population, disaggregated at highest subnational administrative unit	Belarus_Minsk_Population__
Belarus	BLR	Minsk City	Population			2.0282e+06	WorldBank_Subnational_Population	https://datacatalog.worldbank.org/dataset/subnational-population-database	Estimated population, disaggregated at highest subnational administrative unit	Belarus_Minsk City_Population__
Belarus	BLR	Mogilev	Population			1.02032e+06	WorldBank_Subnational_Population	https://datacatalog.worldbank.org/dataset/subnational-population-database	Estimated population, disaggregated at highest subnational administrative unit	Belarus_Mogilev_Population__
Belarus	BLR	Vitebsk	Population			1.13921e+06	WorldBank_Subnational_Population	https://datacatalog.worldbank.org/dataset/subnational-population-database	Estimated population, disaggregated at highest subnational administrative unit	Belarus_Vitebsk_Population__
Benin	BEN	Alibori	Population			1.04141e+06	WorldBank_Subnational_Population	https://datacatalog.worldbank.org/dataset/subnational-population-database	Estimated population, disaggregated at highest subnational administrative unit	Benin_Alibori_Population__
Benin	BEN	Atakora	Population			868664	WorldBank_Subnational_Population	https://datacatalog.worldbank.org/dataset/subnational-population-database	Estimated population, disaggregated at highest subnational administrative unit	Benin_Atakora_Population__
Benin	BEN	Atlantique	Population			1.69863e+06	WorldBank_Subnational_Population	https://datacatalog.worldbank.org/dataset/subnational-population-database	Estimated population, disaggregated at highest subnational administrative unit	Benin_Atlantique_Population__
Benin	BEN	Borgou	Population			1.44017e+06	WorldBank_Subnational_Population	https://datacatalog.worldbank.org/dataset/subnational-population-database	Estimated population, disaggregated at highest subnational administrative unit	Benin_Borgou_Population__
Benin	BEN	Collines	Population			794549	WorldBank_Subnational_Population	https://datacatalog.worldbank.org/dataset/subnational-population-database	Estimated population, disaggregated at highest subnational administrative unit	Benin_Collines_Population__
Benin	BEN	Couffo	Population			841071	WorldBank_Subnational_Population	https://datacatalog.worldbank.org/dataset/subnational-population-database	Estimated population, disaggregated at highest subnational administrative unit	Benin_Couffo_Population__
Benin	BEN	Donga	Population			635654	WorldBank_Subnational_Population	https://datacatalog.worldbank.org/dataset/subnational-population-database	Estimated population, disaggregated at highest subnational administrative unit	Benin_Donga_Population__
Benin	BEN	Littoral	Population			660696	WorldBank_Subnational_Population	https://datacatalog.worldbank.org/dataset/subnational-population-database	Estimated population, disaggregated at highest subnational administrative unit	Benin_Littoral_Population__
Benin	BEN	Mono	Population			555360	WorldBank_Subnational_Population	https://datacatalog.worldbank.org/dataset/subnational-population-database	Estimated population, disaggregated at highest subnational administrative unit	Benin_Mono_Population__
Benin	BEN	Oueme	Population			1.2706e+06	WorldBank_Subnational_Population	https://datacatalog.worldbank.org/dataset/subnational-population-database	Estimated population, disaggregated at highest subnational administrative unit	Benin_Oueme_Population__
Benin	BEN	Plateau	Population			728713	WorldBank_Subnational_Population	https://datacatalog.worldbank.org/dataset/subnational-population-database	Estimated population, disaggregated at highest subnational administrative unit	Benin_Plateau_Population__
Benin	BEN	Zou	Population			966850	WorldBank_Subnational_Population	https://datacatalog.worldbank.org/dataset/subnational-population-database	Estimated population, disaggregated at highest subnational administrative unit	Benin_Zou_Population__
Bhutan	BTN	Bumthang	Population			21169.1	WorldBank_Subnational_Population	https://datacatalog.worldbank.org/dataset/subnational-population-database	Estimated population, disaggregated at highest subnational administrative unit	Bhutan_Bumthang_Population__
Bhutan	BTN	Chhukha	Population			98897.1	WorldBank_Subnational_Population	https://datacatalog.worldbank.org/dataset/subnational-population-database	Estimated population, disaggregated at highest subnational administrative unit	Bhutan_Chhukha_Population__
Bhutan	BTN	Dagana	Population			31402	WorldBank_Subnational_Population	https://datacatalog.worldbank.org/dataset/subnational-population-database	Estimated population, disaggregated at highest subnational administrative unit	Bhutan_Dagana_Population__
Bhutan	BTN	Gasa	Population			4441.18	WorldBank_Subnational_Population	https://datacatalog.worldbank.org/dataset/subnational-population-database	Estimated population, disaggregated at highest subnational administrative unit	Bhutan_Gasa_Population__
Bhutan	BTN	Haa	Population			13068.6	WorldBank_Subnational_Population	https://datacatalog.worldbank.org/dataset/subnational-population-database	Estimated population, disaggregated at highest subnational administrative unit	Bhutan_Haa_Population__
Bhutan	BTN	Lhuentse	Population			19397.1	WorldBank_Subnational_Population	https://datacatalog.worldbank.org/dataset/subnational-population-database	Estimated population, disaggregated at highest subnational administrative unit	Bhutan_Lhuentse_Population__
Bhutan	BTN	Mongar	Population			50014.7	WorldBank_Subnational_Population	https://datacatalog.worldbank.org/dataset/subnational-population-database	Estimated population, disaggregated at highest subnational administrative unit	Bhutan_Mongar_Population__
Bhutan	BTN	Paro	Population			49502.5	WorldBank_Subnational_Population	https://datacatalog.worldbank.org/dataset/subnational-population-database	Estimated population, disaggregated at highest subnational administrative unit	Bhutan_Paro_Population__
Bhutan	BTN	Pemagatshel	Population			27661.8	WorldBank_Subnational_Population	https://datacatalog.worldbank.org/dataset/subnational-population-database	Estimated population, disaggregated at highest subnational administrative unit	Bhutan_Pemagatshel_Population__
Bhutan	BTN	Punakha	Population			31335.8	WorldBank_Subnational_Population	https://datacatalog.worldbank.org/dataset/subnational-population-database	Estimated population, disaggregated at highest subnational administrative unit	Bhutan_Punakha_Population__
Bhutan	BTN	Samdrup Jongkhar	Population			46019.6	WorldBank_Subnational_Population	https://datacatalog.worldbank.org/dataset/subnational-population-database	Estimated population, disaggregated at highest subnational administrative unit	Bhutan_Samdrup Jongkhar_Population__
Bhutan	BTN	Samtse	Population			80088.2	WorldBank_Subnational_Population	https://datacatalog.worldbank.org/dataset/subnational-population-database	Estimated population, disaggregated at highest subnational administrative unit	Bhutan_Samtse_Population__
Bhutan	BTN	Sarpang	Population			51563.7	WorldBank_Subnational_Population	https://datacatalog.worldbank.org/dataset/subnational-population-database	Estimated population, disaggregated at highest subnational administrative unit	Bhutan_Sarpang_Population__
Bhutan	BTN	Thimphu	Population			130404	WorldBank_Subnational_Population	https://datacatalog.worldbank.org/dataset/subnational-population-database	Estimated population, disaggregated at highest subnational administrative unit	Bhutan_Thimphu_Population__
Bhutan	BTN	Trashigang	Population			62460.8	WorldBank_Subnational_Population	https://datacatalog.worldbank.org/dataset/subnational-population-database	Estimated population, disaggregated at highest subnational administrative unit	Bhutan_Trashigang_Population__
Bhutan	BTN	Trashiyangtse	Population			23424	WorldBank_Subnational_Population	https://datacatalog.worldbank.org/dataset/subnational-population-database	Estimated population, disaggregated at highest subnational administrative unit	Bhutan_Trashiyangtse_Population__
Bhutan	BTN	Trongsa	Population			18098	WorldBank_Subnational_Population	https://datacatalog.worldbank.org/dataset/subnational-population-database	Estimated population, disaggregated at highest subnational administrative unit	Bhutan_Trongsa_Population__
Bhutan	BTN	Tsirang	Population			24495.1	WorldBank_Subnational_Population	https://datacatalog.worldbank.org/dataset/subnational-population-database	Estimated population, disaggregated at highest subnational administrative unit	Bhutan_Tsirang_Population__
Bhutan	BTN	Wangduephodrang	Population			42350.5	WorldBank_Subnational_Population	https://datacatalog.worldbank.org/dataset/subnational-population-database	Estimated population, disaggregated at highest subnational administrative unit	Bhutan_Wangduephodrang_Population__
Bhutan	BTN	Zhemgang	Population			23977.9	WorldBank_Subnational_Population	https://datacatalog.worldbank.org/dataset/subnational-population-database	Estimated population, disaggregated at highest subnational administrative unit	Bhutan_Zhemgang_Population__
Bolivia	BOL	Beni	Population			466284	WorldBank_Subnational_Population	https://datacatalog.worldbank.org/dataset/subnational-population-database	Estimated population, disaggregated at highest subnational administrative unit	Bolivia_Beni_Population__
Bolivia	BOL	Chuquisaca	Population			621873	WorldBank_Subnational_Population	https://datacatalog.worldbank.org/dataset/subnational-population-database	Estimated population, disaggregated at highest subnational administrative unit	Bolivia_Chuquisaca_Population__
Bolivia	BOL	Cochabamba	Population			1.98519e+06	WorldBank_Subnational_Population	https://datacatalog.worldbank.org/dataset/subnational-population-database	Estimated population, disaggregated at highest subnational administrative unit	Bolivia_Cochabamba_Population__
Bolivia	BOL	La Paz	Population			2.99573e+06	WorldBank_Subnational_Population	https://datacatalog.worldbank.org/dataset/subnational-population-database	Estimated population, disaggregated at highest subnational administrative unit	Bolivia_La Paz_Population__
Bolivia	BOL	Oruro	Population			567262	WorldBank_Subnational_Population	https://datacatalog.worldbank.org/dataset/subnational-population-database	Estimated population, disaggregated at highest subnational administrative unit	Bolivia_Oruro_Population__
Bolivia	BOL	Pando	Population			151995	WorldBank_Subnational_Population	https://datacatalog.worldbank.org/dataset/subnational-population-database	Estimated population, disaggregated at highest subnational administrative unit	Bolivia_Pando_Population__
Bolivia	BOL	Potosi	Population			916787	WorldBank_Subnational_Population	https://datacatalog.worldbank.org/dataset/subnational-population-database	Estimated population, disaggregated at highest subnational administrative unit	Bolivia_Potosi_Population__
Bolivia	BOL	Santa Cruz	Population			3.10019e+06	WorldBank_Subnational_Population	https://datacatalog.worldbank.org/dataset/subnational-population-database	Estimated population, disaggregated at highest subnational administrative unit	Bolivia_Santa Cruz_Population__
Bolivia	BOL	Tarija	Population			549517	WorldBank_Subnational_Population	https://datacatalog.worldbank.org/dataset/subnational-population-database	Estimated population, disaggregated at highest subnational administrative unit	Bolivia_Tarija_Population__
Bosnia and Herzegovina	BIH	Brcko	Population			86308.8	WorldBank_Subnational_Population	https://datacatalog.worldbank.org/dataset/subnational-population-database	Estimated population, disaggregated at highest subnational administrative unit	Bosnia and Herzegovina_Brcko_Population__
Bosnia and Herzegovina	BIH	Federacija Bosne I Hercegovine	Population			2.20455e+06	WorldBank_Subnational_Population	https://datacatalog.worldbank.org/dataset/subnational-population-database	Estimated population, disaggregated at highest subnational administrative unit	Bosnia and Herzegovina_Federacija Bosne I Hercegovine_Population__
Bosnia and Herzegovina	BIH	Republika Srpska	Population			1.23389e+06	WorldBank_Subnational_Population	https://datacatalog.worldbank.org/dataset/subnational-population-database	Estimated population, disaggregated at highest subnational administrative unit	Bosnia and Herzegovina_Republika Srpska_Population__
Brazil	BRA	Acre	Population			924218	WorldBank_Subnational_Population	https://datacatalog.worldbank.org/dataset/subnational-population-database	Estimated population, disaggregated at highest subnational administrative unit	Brazil_Acre_Population__
Brazil	BRA	Alagoas	Population			3.4629e+06	WorldBank_Subnational_Population	https://datacatalog.worldbank.org/dataset/subnational-population-database	Estimated population, disaggregated at highest subnational administrative unit	Brazil_Alagoas_Population__
Brazil	BRA	Amapa	Population			881341	WorldBank_Subnational_Population	https://datacatalog.worldbank.org/dataset/subnational-population-database	Estimated population, disaggregated at highest subnational administrative unit	Brazil_Amapa_Population__
Brazil	BRA	Amazonas	Population			4.20593e+06	WorldBank_Subnational_Population	https://datacatalog.worldbank.org/dataset/subnational-population-database	Estimated population, disaggregated at highest subnational administrative unit	Brazil_Amazonas_Population__
Brazil	BRA	Bahia	Population			1.51694e+07	WorldBank_Subnational_Population	https://datacatalog.worldbank.org/dataset/subnational-population-database	Estimated population, disaggregated at highest subnational administrative unit	Brazil_Bahia_Population__
Brazil	BRA	Ceara	Population			9.59363e+06	WorldBank_Subnational_Population	https://datacatalog.worldbank.org/dataset/subnational-population-database	Estimated population, disaggregated at highest subnational administrative unit	Brazil_Ceara_Population__
Brazil	BRA	Distrito Federal	Population			3.13737e+06	WorldBank_Subnational_Population	https://datacatalog.worldbank.org/dataset/subnational-population-database	Estimated population, disaggregated at highest subnational administrative unit	Brazil_Distrito Federal_Population__
Brazil	BRA	Espirito Santo	Population			3.98005e+06	WorldBank_Subnational_Population	https://datacatalog.worldbank.org/dataset/subnational-population-database	Estimated population, disaggregated at highest subnational administrative unit	Brazil_Espirito Santo_Population__
Brazil	BRA	Goias	Population			7.09137e+06	WorldBank_Subnational_Population	https://datacatalog.worldbank.org/dataset/subnational-population-database	Estimated population, disaggregated at highest subnational administrative unit	Brazil_Goias_Population__
Brazil	BRA	Maranhao	Population			7.59004e+06	WorldBank_Subnational_Population	https://datacatalog.worldbank.org/dataset/subnational-population-database	Estimated population, disaggregated at highest subnational administrative unit	Brazil_Maranhao_Population__
Brazil	BRA	Mato Grosso	Population			3.60964e+06	WorldBank_Subnational_Population	https://datacatalog.worldbank.org/dataset/subnational-population-database	Estimated population, disaggregated at highest subnational administrative unit	Brazil_Mato Grosso_Population__
Brazil	BRA	Mato Grosso Do Sul	Population			2.85444e+06	WorldBank_Subnational_Population	https://datacatalog.worldbank.org/dataset/subnational-population-database	Estimated population, disaggregated at highest subnational administrative unit	Brazil_Mato Grosso Do Sul_Population__
Brazil	BRA	Minas Gerais	Population			2.15927e+07	WorldBank_Subnational_Population	https://datacatalog.worldbank.org/dataset/subnational-population-database	Estimated population, disaggregated at highest subnational administrative unit	Brazil_Minas Gerais_Population__
Brazil	BRA	Para	Population			9.07933e+06	WorldBank_Subnational_Population	https://datacatalog.worldbank.org/dataset/subnational-population-database	Estimated population, disaggregated at highest subnational administrative unit	Brazil_Para_Population__
Brazil	BRA	Paraiba	Population			4.14474e+06	WorldBank_Subnational_Population	https://datacatalog.worldbank.org/dataset/subnational-population-database	Estimated population, disaggregated at highest subnational administrative unit	Brazil_Paraiba_Population__
Brazil	BRA	Parana	Population			1.14728e+07	WorldBank_Subnational_Population	https://datacatalog.worldbank.org/dataset/subnational-population-database	Estimated population, disaggregated at highest subnational administrative unit	Brazil_Parana_Population__
Brazil	BRA	Pernambuco	Population			9.79619e+06	WorldBank_Subnational_Population	https://datacatalog.worldbank.org/dataset/subnational-population-database	Estimated population, disaggregated at highest subnational administrative unit	Brazil_Pernambuco_Population__
Brazil	BRA	Piaui	Population			3437500	WorldBank_Subnational_Population	https://datacatalog.worldbank.org/dataset/subnational-population-database	Estimated population, disaggregated at highest subnational administrative unit	Brazil_Piaui_Population__
Brazil	BRA	Rio De Janeiro	Population			1.78217e+07	WorldBank_Subnational_Population	https://datacatalog.worldbank.org/dataset/subnational-population-database	Estimated population, disaggregated at highest subnational administrative unit	Brazil_Rio De Janeiro_Population__
Brazil	BRA	Rio Grande Do Norte	Population			3.60442e+06	WorldBank_Subnational_Population	https://datacatalog.worldbank.org/dataset/subnational-population-database	Estimated population, disaggregated at highest subnational administrative unit	Brazil_Rio Grande Do Norte_Population__
Brazil	BRA	Rio Grande Do Sul	Population			1.13741e+07	WorldBank_Subnational_Population	https://datacatalog.worldbank.org/dataset/subnational-population-database	Estimated population, disaggregated at highest subnational administrative unit	Brazil_Rio Grande Do Sul_Population__
Brazil	BRA	Rondonia	Population			1.76692e+06	WorldBank_Subnational_Population	https://datacatalog.worldbank.org/dataset/subnational-population-database	Estimated population, disaggregated at highest subnational administrative unit	Brazil_Rondonia_Population__
Brazil	BRA	Roraima	Population			588561	WorldBank_Subnational_Population	https://datacatalog.worldbank.org/dataset/subnational-population-database	Estimated population, disaggregated at highest subnational administrative unit	Brazil_Roraima_Population__
Brazil	BRA	Santa Catarina	Population			7.22681e+06	WorldBank_Subnational_Population	https://datacatalog.worldbank.org/dataset/subnational-population-database	Estimated population, disaggregated at highest subnational administrative unit	Brazil_Santa Catarina_Population__
Brazil	BRA	Sao Paulo	Population			4.60915e+07	WorldBank_Subnational_Population	https://datacatalog.worldbank.org/dataset/subnational-population-database	Estimated population, disaggregated at highest subnational administrative unit	Brazil_Sao Paulo_Population__
Brazil	BRA	Sergipe	Population			2.38071e+06	WorldBank_Subnational_Population	https://datacatalog.worldbank.org/dataset/subnational-population-database	Estimated population, disaggregated at highest subnational administrative unit	Brazil_Sergipe_Population__
Brazil	BRA	Tocantins	Population			1.62926e+06	WorldBank_Subnational_Population	https://datacatalog.worldbank.org/dataset/subnational-population-database	Estimated population, disaggregated at highest subnational administrative unit	Brazil_Tocantins_Population__
Bulgaria	BGR	Blagoevgrad	Population			307221	WorldBank_Subnational_Population	https://datacatalog.worldbank.org/dataset/subnational-population-database	Estimated population, disaggregated at highest subnational administrative unit	Bulgaria_Blagoevgrad_Population__
Bulgaria	BGR	Burgas	Population			407664	WorldBank_Subnational_Population	https://datacatalog.worldbank.org/dataset/subnational-population-database	Estimated population, disaggregated at highest subnational administrative unit	Bulgaria_Burgas_Population__
Bulgaria	BGR	Dobrich	Population			169713	WorldBank_Subnational_Population	https://datacatalog.worldbank.org/dataset/subnational-population-database	Estimated population, disaggregated at highest subnational administrative unit	Bulgaria_Dobrich_Population__
Bulgaria	BGR	Gabrovo	Population			106078	WorldBank_Subnational_Population	https://datacatalog.worldbank.org/dataset/subnational-population-database	Estimated population, disaggregated at highest subnational administrative unit	Bulgaria_Gabrovo_Population__
Bulgaria	BGR	Haskovo	Population			220532	WorldBank_Subnational_Population	https://datacatalog.worldbank.org/dataset/subnational-population-database	Estimated population, disaggregated at highest subnational administrative unit	Bulgaria_Haskovo_Population__
Bulgaria	BGR	Jambol	Population			113429	WorldBank_Subnational_Population	https://datacatalog.worldbank.org/dataset/subnational-population-database	Estimated population, disaggregated at highest subnational administrative unit	Bulgaria_Jambol_Population__
Bulgaria	BGR	Kardzhali	Population			143939	WorldBank_Subnational_Population	https://datacatalog.worldbank.org/dataset/subnational-population-database	Estimated population, disaggregated at highest subnational administrative unit	Bulgaria_Kardzhali_Population__
Bulgaria	BGR	Kustendil	Population			115387	WorldBank_Subnational_Population	https://datacatalog.worldbank.org/dataset/subnational-population-database	Estimated population, disaggregated at highest subnational administrative unit	Bulgaria_Kustendil_Population__
Bulgaria	BGR	Lovech	Population			119189	WorldBank_Subnational_Population	https://datacatalog.worldbank.org/dataset/subnational-population-database	Estimated population, disaggregated at highest subnational administrative unit	Bulgaria_Lovech_Population__
Bulgaria	BGR	Montana	Population			122326	WorldBank_Subnational_Population	https://datacatalog.worldbank.org/dataset/subnational-population-database	Estimated population, disaggregated at highest subnational administrative unit	Bulgaria_Montana_Population__
Bulgaria	BGR	Pazardzhik	Population			248248	WorldBank_Subnational_Population	https://datacatalog.worldbank.org/dataset/subnational-population-database	Estimated population, disaggregated at highest subnational administrative unit	Bulgaria_Pazardzhik_Population__
Bulgaria	BGR	Pernik	Population			119000	WorldBank_Subnational_Population	https://datacatalog.worldbank.org/dataset/subnational-population-database	Estimated population, disaggregated at highest subnational administrative unit	Bulgaria_Pernik_Population__
Bulgaria	BGR	Pleven	Population			224694	WorldBank_Subnational_Population	https://datacatalog.worldbank.org/dataset/subnational-population-database	Estimated population, disaggregated at highest subnational administrative unit	Bulgaria_Pleven_Population__
Bulgaria	BGR	Plovdiv	Population			655885	WorldBank_Subnational_Population	https://datacatalog.worldbank.org/dataset/subnational-population-database	Estimated population, disaggregated at highest subnational administrative unit	Bulgaria_Plovdiv_Population__
Bulgaria	BGR	Razgrad	Population			108172	WorldBank_Subnational_Population	https://datacatalog.worldbank.org/dataset/subnational-population-database	Estimated population, disaggregated at highest subnational administrative unit	Bulgaria_Razgrad_Population__
Bulgaria	BGR	Ruse	Population			209784	WorldBank_Subnational_Population	https://datacatalog.worldbank.org/dataset/subnational-population-database	Estimated population, disaggregated at highest subnational administrative unit	Bulgaria_Ruse_Population__
Bulgaria	BGR	Shumen	Population			163179	WorldBank_Subnational_Population	https://datacatalog.worldbank.org/dataset/subnational-population-database	Estimated population, disaggregated at highest subnational administrative unit	Bulgaria_Shumen_Population__
Bulgaria	BGR	Silistra	Population			103223	WorldBank_Subnational_Population	https://datacatalog.worldbank.org/dataset/subnational-population-database	Estimated population, disaggregated at highest subnational administrative unit	Bulgaria_Silistra_Population__
Bulgaria	BGR	Sliven	Population			181890	WorldBank_Subnational_Population	https://datacatalog.worldbank.org/dataset/subnational-population-database	Estimated population, disaggregated at highest subnational administrative unit	Bulgaria_Sliven_Population__
Bulgaria	BGR	Smoljan	Population			105603	WorldBank_Subnational_Population	https://datacatalog.worldbank.org/dataset/subnational-population-database	Estimated population, disaggregated at highest subnational administrative unit	Bulgaria_Smoljan_Population__
Bulgaria	BGR	Sofia	Population			225689	WorldBank_Subnational_Population	https://datacatalog.worldbank.org/dataset/subnational-population-database	Estimated population, disaggregated at highest subnational administrative unit	Bulgaria_Sofia_Population__
Bulgaria	BGR	Sofia-city	Population			1.37599e+06	WorldBank_Subnational_Population	https://datacatalog.worldbank.org/dataset/subnational-population-database	Estimated population, disaggregated at highest subnational administrative unit	Bulgaria_Sofia-city_Population__
Bulgaria	BGR	Stara Zagora	Population			305297	WorldBank_Subnational_Population	https://datacatalog.worldbank.org/dataset/subnational-population-database	Estimated population, disaggregated at highest subnational administrative unit	Bulgaria_Stara Zagora_Population__
Bulgaria	BGR	Targovishte	Population			105137	WorldBank_Subnational_Population	https://datacatalog.worldbank.org/dataset/subnational-population-database	Estimated population, disaggregated at highest subnational administrative unit	Bulgaria_Targovishte_Population__
Bulgaria	BGR	Varna	Population			480605	WorldBank_Subnational_Population	https://datacatalog.worldbank.org/dataset/subnational-population-database	Estimated population, disaggregated at highest subnational administrative unit	Bulgaria_Varna_Population__
Bulgaria	BGR	Veliko Tarnovo	Population			229446	WorldBank_Subnational_Population	https://datacatalog.worldbank.org/dataset/subnational-population-database	Estimated population, disaggregated at highest subnational administrative unit	Bulgaria_Veliko Tarnovo_Population__
Bulgaria	BGR	Vidin	Population			79576	WorldBank_Subnational_Population	https://datacatalog.worldbank.org/dataset/subnational-population-database	Estimated population, disaggregated at highest subnational administrative unit	Bulgaria_Vidin_Population__
Bulgaria	BGR	Vratca	Population			155659	WorldBank_Subnational_Population	https://datacatalog.worldbank.org/dataset/subnational-population-database	Estimated population, disaggregated at highest subnational administrative unit	Bulgaria_Vratca_Population__
Burkina Faso	BFA	Boucle Du Mouhoun	Population			1.87466e+06	WorldBank_Subnational_Population	https://datacatalog.worldbank.org/dataset/subnational-population-database	Estimated population, disaggregated at highest subnational administrative unit	Burkina Faso_Boucle Du Mouhoun_Population__
Burkina Faso	BFA	Cascades	Population			825686	WorldBank_Subnational_Population	https://datacatalog.worldbank.org/dataset/subnational-population-database	Estimated population, disaggregated at highest subnational administrative unit	Burkina Faso_Cascades_Population__
Burkina Faso	BFA	Centre	Population			2.93048e+06	WorldBank_Subnational_Population	https://datacatalog.worldbank.org/dataset/subnational-population-database	Estimated population, disaggregated at highest subnational administrative unit	Burkina Faso_Centre_Population__
Burkina Faso	BFA	Centre-est	Population			1.55451e+06	WorldBank_Subnational_Population	https://datacatalog.worldbank.org/dataset/subnational-population-database	Estimated population, disaggregated at highest subnational administrative unit	Burkina Faso_Centre-est_Population__
Burkina Faso	BFA	Centre-nord	Population			1.62223e+06	WorldBank_Subnational_Population	https://datacatalog.worldbank.org/dataset/subnational-population-database	Estimated population, disaggregated at highest subnational administrative unit	Burkina Faso_Centre-nord_Population__
Burkina Faso	BFA	Centre-ouest	Population			1.56882e+06	WorldBank_Subnational_Population	https://datacatalog.worldbank.org/dataset/subnational-population-database	Estimated population, disaggregated at highest subnational administrative unit	Burkina Faso_Centre-ouest_Population__
Burkina Faso	BFA	Centre-sud	Population			823598	WorldBank_Subnational_Population	https://datacatalog.worldbank.org/dataset/subnational-population-database	Estimated population, disaggregated at highest subnational administrative unit	Burkina Faso_Centre-sud_Population__
Burkina Faso	BFA	Est	Population			1.74551e+06	WorldBank_Subnational_Population	https://datacatalog.worldbank.org/dataset/subnational-population-database	Estimated population, disaggregated at highest subnational administrative unit	Burkina Faso_Est_Population__
Burkina Faso	BFA	Hauts-bassins	Population			2.11999e+06	WorldBank_Subnational_Population	https://datacatalog.worldbank.org/dataset/subnational-population-database	Estimated population, disaggregated at highest subnational administrative unit	Burkina Faso_Hauts-bassins_Population__
Burkina Faso	BFA	Nord	Population			1.55255e+06	WorldBank_Subnational_Population	https://datacatalog.worldbank.org/dataset/subnational-population-database	Estimated population, disaggregated at highest subnational administrative unit	Burkina Faso_Nord_Population__
Burkina Faso	BFA	Plateau Central	Population			898400	WorldBank_Subnational_Population	https://datacatalog.worldbank.org/dataset/subnational-population-database	Estimated population, disaggregated at highest subnational administrative unit	Burkina Faso_Plateau Central_Population__
Burkina Faso	BFA	Sahel	Population			1.35802e+06	WorldBank_Subnational_Population	https://datacatalog.worldbank.org/dataset/subnational-population-database	Estimated population, disaggregated at highest subnational administrative unit	Burkina Faso_Sahel_Population__
Burkina Faso	BFA	Sud-ouest	Population			830620	WorldBank_Subnational_Population	https://datacatalog.worldbank.org/dataset/subnational-population-database	Estimated population, disaggregated at highest subnational administrative unit	Burkina Faso_Sud-ouest_Population__
Burundi	BDI	Bubanza	Population			468752	WorldBank_Subnational_Population	https://datacatalog.worldbank.org/dataset/subnational-population-database	Estimated population, disaggregated at highest subnational administrative unit	Burundi_Bubanza_Population__
Burundi	BDI	Bujumbura Mairie	Population			689674	WorldBank_Subnational_Population	https://datacatalog.worldbank.org/dataset/subnational-population-database	Estimated population, disaggregated at highest subnational administrative unit	Burundi_Bujumbura Mairie_Population__
Burundi	BDI	Bujumbura Rural	Population			770716	WorldBank_Subnational_Population	https://datacatalog.worldbank.org/dataset/subnational-population-database	Estimated population, disaggregated at highest subnational administrative unit	Burundi_Bujumbura Rural_Population__
Burundi	BDI	Bururi	Population			795914	WorldBank_Subnational_Population	https://datacatalog.worldbank.org/dataset/subnational-population-database	Estimated population, disaggregated at highest subnational administrative unit	Burundi_Bururi_Population__
Burundi	BDI	Cankuzo	Population			317333	WorldBank_Subnational_Population	https://datacatalog.worldbank.org/dataset/subnational-population-database	Estimated population, disaggregated at highest subnational administrative unit	Burundi_Cankuzo_Population__
Burundi	BDI	Cibitoke	Population			638650	WorldBank_Subnational_Population	https://datacatalog.worldbank.org/dataset/subnational-population-database	Estimated population, disaggregated at highest subnational administrative unit	Burundi_Cibitoke_Population__
Burundi	BDI	Gitega	Population			1.00558e+06	WorldBank_Subnational_Population	https://datacatalog.worldbank.org/dataset/subnational-population-database	Estimated population, disaggregated at highest subnational administrative unit	Burundi_Gitega_Population__
Burundi	BDI	Karuzi	Population			605140	WorldBank_Subnational_Population	https://datacatalog.worldbank.org/dataset/subnational-population-database	Estimated population, disaggregated at highest subnational administrative unit	Burundi_Karuzi_Population__
Burundi	BDI	Kayanza	Population			811578	WorldBank_Subnational_Population	https://datacatalog.worldbank.org/dataset/subnational-population-database	Estimated population, disaggregated at highest subnational administrative unit	Burundi_Kayanza_Population__
Burundi	BDI	Kirundo	Population			871468	WorldBank_Subnational_Population	https://datacatalog.worldbank.org/dataset/subnational-population-database	Estimated population, disaggregated at highest subnational administrative unit	Burundi_Kirundo_Population__
Burundi	BDI	Makamba	Population			597664	WorldBank_Subnational_Population	https://datacatalog.worldbank.org/dataset/subnational-population-database	Estimated population, disaggregated at highest subnational administrative unit	Burundi_Makamba_Population__
Burundi	BDI	Muramvya	Population			405735	WorldBank_Subnational_Population	https://datacatalog.worldbank.org/dataset/subnational-population-database	Estimated population, disaggregated at highest subnational administrative unit	Burundi_Muramvya_Population__
Burundi	BDI	Muyinga	Population			876900	WorldBank_Subnational_Population	https://datacatalog.worldbank.org/dataset/subnational-population-database	Estimated population, disaggregated at highest subnational administrative unit	Burundi_Muyinga_Population__
Burundi	BDI	Mwaro	Population			378775	WorldBank_Subnational_Population	https://datacatalog.worldbank.org/dataset/subnational-population-database	Estimated population, disaggregated at highest subnational administrative unit	Burundi_Mwaro_Population__
Burundi	BDI	Ngozi	Population			916424	WorldBank_Subnational_Population	https://datacatalog.worldbank.org/dataset/subnational-population-database	Estimated population, disaggregated at highest subnational administrative unit	Burundi_Ngozi_Population__
Burundi	BDI	Rutana	Population			462838	WorldBank_Subnational_Population	https://datacatalog.worldbank.org/dataset/subnational-population-database	Estimated population, disaggregated at highest subnational administrative unit	Burundi_Rutana_Population__
Burundi	BDI	Ruyigi	Population			555172	WorldBank_Subnational_Population	https://datacatalog.worldbank.org/dataset/subnational-population-database	Estimated population, disaggregated at highest subnational administrative unit	Burundi_Ruyigi_Population__
Cambodia	KHM	Banteay Meanchey	Population			814941	WorldBank_Subnational_Population	https://datacatalog.worldbank.org/dataset/subnational-population-database	Estimated population, disaggregated at highest subnational administrative unit	Cambodia_Banteay Meanchey_Population__
Cambodia	KHM	Battambang	Population			1.35436e+06	WorldBank_Subnational_Population	https://datacatalog.worldbank.org/dataset/subnational-population-database	Estimated population, disaggregated at highest subnational administrative unit	Cambodia_Battambang_Population__
Cambodia	KHM	Kampong Cham	Population			1.78594e+06	WorldBank_Subnational_Population	https://datacatalog.worldbank.org/dataset/subnational-population-database	Estimated population, disaggregated at highest subnational administrative unit	Cambodia_Kampong Cham_Population__
Cambodia	KHM	Kampong Chhnang	Population			546850	WorldBank_Subnational_Population	https://datacatalog.worldbank.org/dataset/subnational-population-database	Estimated population, disaggregated at highest subnational administrative unit	Cambodia_Kampong Chhnang_Population__
Cambodia	KHM	Kampong Speu	Population			879338	WorldBank_Subnational_Population	https://datacatalog.worldbank.org/dataset/subnational-population-database	Estimated population, disaggregated at highest subnational administrative unit	Cambodia_Kampong Speu_Population__
Cambodia	KHM	Kampong Thom	Population			716431	WorldBank_Subnational_Population	https://datacatalog.worldbank.org/dataset/subnational-population-database	Estimated population, disaggregated at highest subnational administrative unit	Cambodia_Kampong Thom_Population__
Cambodia	KHM	Kampot	Population			664341	WorldBank_Subnational_Population	https://datacatalog.worldbank.org/dataset/subnational-population-database	Estimated population, disaggregated at highest subnational administrative unit	Cambodia_Kampot_Population__
Cambodia	KHM	Kandal	Population			1.52586e+06	WorldBank_Subnational_Population	https://datacatalog.worldbank.org/dataset/subnational-population-database	Estimated population, disaggregated at highest subnational administrative unit	Cambodia_Kandal_Population__
Cambodia	KHM	Kep	Population			45561.3	WorldBank_Subnational_Population	https://datacatalog.worldbank.org/dataset/subnational-population-database	Estimated population, disaggregated at highest subnational administrative unit	Cambodia_Kep_Population__
Cambodia	KHM	Koh Kong	Population			103301	WorldBank_Subnational_Population	https://datacatalog.worldbank.org/dataset/subnational-population-database	Estimated population, disaggregated at highest subnational administrative unit	Cambodia_Koh Kong_Population__
Cambodia	KHM	Kratie	Population			396912	WorldBank_Subnational_Population	https://datacatalog.worldbank.org/dataset/subnational-population-database	Estimated population, disaggregated at highest subnational administrative unit	Cambodia_Kratie_Population__
Cambodia	KHM	Mondulkiri	Population			111971	WorldBank_Subnational_Population	https://datacatalog.worldbank.org/dataset/subnational-population-database	Estimated population, disaggregated at highest subnational administrative unit	Cambodia_Mondulkiri_Population__
Cambodia	KHM	Oddar Meanchey	Population			450252	WorldBank_Subnational_Population	https://datacatalog.worldbank.org/dataset/subnational-population-database	Estimated population, disaggregated at highest subnational administrative unit	Cambodia_Oddar Meanchey_Population__
Cambodia	KHM	Pailin	Population			186623	WorldBank_Subnational_Population	https://datacatalog.worldbank.org/dataset/subnational-population-database	Estimated population, disaggregated at highest subnational administrative unit	Cambodia_Pailin_Population__
Cambodia	KHM	Phnom Penh	Population			1.79908e+06	WorldBank_Subnational_Population	https://datacatalog.worldbank.org/dataset/subnational-population-database	Estimated population, disaggregated at highest subnational administrative unit	Cambodia_Phnom Penh_Population__
Cambodia	KHM	Preah Sihanouk	Population			319659	WorldBank_Subnational_Population	https://datacatalog.worldbank.org/dataset/subnational-population-database	Estimated population, disaggregated at highest subnational administrative unit	Cambodia_Preah Sihanouk_Population__
Cambodia	KHM	Preah Vihear	Population			249252	WorldBank_Subnational_Population	https://datacatalog.worldbank.org/dataset/subnational-population-database	Estimated population, disaggregated at highest subnational administrative unit	Cambodia_Preah Vihear_Population__
Cambodia	KHM	Prey Veng	Population			961034	WorldBank_Subnational_Population	https://datacatalog.worldbank.org/dataset/subnational-population-database	Estimated population, disaggregated at highest subnational administrative unit	Cambodia_Prey Veng_Population__
Cambodia	KHM	Pursat	Population			447576	WorldBank_Subnational_Population	https://datacatalog.worldbank.org/dataset/subnational-population-database	Estimated population, disaggregated at highest subnational administrative unit	Cambodia_Pursat_Population__
Cambodia	KHM	Ratanak Kiri	Population			240390	WorldBank_Subnational_Population	https://datacatalog.worldbank.org/dataset/subnational-population-database	Estimated population, disaggregated at highest subnational administrative unit	Cambodia_Ratanak Kiri_Population__
Cambodia	KHM	Siem Reap	Population			1.18044e+06	WorldBank_Subnational_Population	https://datacatalog.worldbank.org/dataset/subnational-population-database	Estimated population, disaggregated at highest subnational administrative unit	Cambodia_Siem Reap_Population__
Cambodia	KHM	Stung Treng	Population			156184	WorldBank_Subnational_Population	https://datacatalog.worldbank.org/dataset/subnational-population-database	Estimated population, disaggregated at highest subnational administrative unit	Cambodia_Stung Treng_Population__
Cambodia	KHM	Svay Rieng	Population			494145	WorldBank_Subnational_Population	https://datacatalog.worldbank.org/dataset/subnational-population-database	Estimated population, disaggregated at highest subnational administrative unit	Cambodia_Svay Rieng_Population__
Cambodia	KHM	Takeo	Population			921777	WorldBank_Subnational_Population	https://datacatalog.worldbank.org/dataset/subnational-population-database	Estimated population, disaggregated at highest subnational administrative unit	Cambodia_Takeo_Population__
Cameroon	CMR	Adamaoua	Population			1.35409e+06	WorldBank_Subnational_Population	https://datacatalog.worldbank.org/dataset/subnational-population-database	Estimated population, disaggregated at highest subnational administrative unit	Cameroon_Adamaoua_Population__
Cameroon	CMR	Centre	Population			4.62558e+06	WorldBank_Subnational_Population	https://datacatalog.worldbank.org/dataset/subnational-population-database	Estimated population, disaggregated at highest subnational administrative unit	Cameroon_Centre_Population__
Cameroon	CMR	Est	Population			909728	WorldBank_Subnational_Population	https://datacatalog.worldbank.org/dataset/subnational-population-database	Estimated population, disaggregated at highest subnational administrative unit	Cameroon_Est_Population__
Cameroon	CMR	Extreme-Nord	Population			4.48416e+06	WorldBank_Subnational_Population	https://datacatalog.worldbank.org/dataset/subnational-population-database	Estimated population, disaggregated at highest subnational administrative unit	Cameroon_Extreme-Nord_Population__
Cameroon	CMR	Littoral	Population			3.77934e+06	WorldBank_Subnational_Population	https://datacatalog.worldbank.org/dataset/subnational-population-database	Estimated population, disaggregated at highest subnational administrative unit	Cameroon_Littoral_Population__
Cameroon	CMR	Nord	Population			2.92295e+06	WorldBank_Subnational_Population	https://datacatalog.worldbank.org/dataset/subnational-population-database	Estimated population, disaggregated at highest subnational administrative unit	Cameroon_Nord_Population__
Cameroon	CMR	Nord-Ouest	Population			2.10078e+06	WorldBank_Subnational_Population	https://datacatalog.worldbank.org/dataset/subnational-population-database	Estimated population, disaggregated at highest subnational administrative unit	Cameroon_Nord-Ouest_Population__
Cameroon	CMR	Ouest	Population			2.06713e+06	WorldBank_Subnational_Population	https://datacatalog.worldbank.org/dataset/subnational-population-database	Estimated population, disaggregated at highest subnational administrative unit	Cameroon_Ouest_Population__
Cameroon	CMR	Sud	Population			838402	WorldBank_Subnational_Population	https://datacatalog.worldbank.org/dataset/subnational-population-database	Estimated population, disaggregated at highest subnational administrative unit	Cameroon_Sud_Population__
Cameroon	CMR	Sud-Ouest	Population			1.63091e+06	WorldBank_Subnational_Population	https://datacatalog.worldbank.org/dataset/subnational-population-database	Estimated population, disaggregated at highest subnational administrative unit	Cameroon_Sud-Ouest_Population__
Chile	CHL	Antofagasta	Population			621326	WorldBank_Subnational_Population	https://datacatalog.worldbank.org/dataset/subnational-population-database	Estimated population, disaggregated at highest subnational administrative unit	Chile_Antofagasta_Population__
Chile	CHL	Araucania	Population			1.0479e+06	WorldBank_Subnational_Population	https://datacatalog.worldbank.org/dataset/subnational-population-database	Estimated population, disaggregated at highest subnational administrative unit	Chile_Araucania_Population__
Chile	CHL	Arica y Painacota	Population			199843	WorldBank_Subnational_Population	https://datacatalog.worldbank.org/dataset/subnational-population-database	Estimated population, disaggregated at highest subnational administrative unit	Chile_Arica y Painacota_Population__
Chile	CHL	Atacama	Population			303380	WorldBank_Subnational_Population	https://datacatalog.worldbank.org/dataset/subnational-population-database	Estimated population, disaggregated at highest subnational administrative unit	Chile_Atacama_Population__
Chile	CHL	Aysen	Population			113000	WorldBank_Subnational_Population	https://datacatalog.worldbank.org/dataset/subnational-population-database	Estimated population, disaggregated at highest subnational administrative unit	Chile_Aysen_Population__
Chile	CHL	Biobio	Population			2.19885e+06	WorldBank_Subnational_Population	https://datacatalog.worldbank.org/dataset/subnational-population-database	Estimated population, disaggregated at highest subnational administrative unit	Chile_Biobio_Population__
Chile	CHL	Coquimbo	Population			776164	WorldBank_Subnational_Population	https://datacatalog.worldbank.org/dataset/subnational-population-database	Estimated population, disaggregated at highest subnational administrative unit	Chile_Coquimbo_Population__
Chile	CHL	Libertador Gral. Bernardo O'Higgins	Population			953990	WorldBank_Subnational_Population	https://datacatalog.worldbank.org/dataset/subnational-population-database	Estimated population, disaggregated at highest subnational administrative unit	Chile_Libertador Gral. Bernardo O'Higgins_Population__
Chile	CHL	Los Lagos	Population			902860	WorldBank_Subnational_Population	https://datacatalog.worldbank.org/dataset/subnational-population-database	Estimated population, disaggregated at highest subnational administrative unit	Chile_Los Lagos_Population__
Chile	CHL	Los Rios	Population			409993	WorldBank_Subnational_Population	https://datacatalog.worldbank.org/dataset/subnational-population-database	Estimated population, disaggregated at highest subnational administrative unit	Chile_Los Rios_Population__
Chile	CHL	Magallanes	Population			171203	WorldBank_Subnational_Population	https://datacatalog.worldbank.org/dataset/subnational-population-database	Estimated population, disaggregated at highest subnational administrative unit	Chile_Magallanes_Population__
Chile	CHL	Maule	Population			1.08816e+06	WorldBank_Subnational_Population	https://datacatalog.worldbank.org/dataset/subnational-population-database	Estimated population, disaggregated at highest subnational administrative unit	Chile_Maule_Population__
Chile	CHL	Metropolitana	Population			7.43301e+06	WorldBank_Subnational_Population	https://datacatalog.worldbank.org/dataset/subnational-population-database	Estimated population, disaggregated at highest subnational administrative unit	Chile_Metropolitana_Population__
Chile	CHL	Tarapaca	Population			339787	WorldBank_Subnational_Population	https://datacatalog.worldbank.org/dataset/subnational-population-database	Estimated population, disaggregated at highest subnational administrative unit	Chile_Tarapaca_Population__
Chile	CHL	Valparaiso	Population			1.89951e+06	WorldBank_Subnational_Population	https://datacatalog.worldbank.org/dataset/subnational-population-database	Estimated population, disaggregated at highest subnational administrative unit	Chile_Valparaiso_Population__
China	CHN	Anhui Sheng	Population			6.04565e+07	WorldBank_Subnational_Population	https://datacatalog.worldbank.org/dataset/subnational-population-database	Estimated population, disaggregated at highest subnational administrative unit	China_Anhui Sheng_Population__
China	CHN	Beijing Shi	Population			2.42361e+07	WorldBank_Subnational_Population	https://datacatalog.worldbank.org/dataset/subnational-population-database	Estimated population, disaggregated at highest subnational administrative unit	China_Beijing Shi_Population__
China	CHN	Chongqing Shi	Population			3.03257e+07	WorldBank_Subnational_Population	https://datacatalog.worldbank.org/dataset/subnational-population-database	Estimated population, disaggregated at highest subnational administrative unit	China_Chongqing Shi_Population__
China	CHN	Fujian Sheng	Population			3.94501e+07	WorldBank_Subnational_Population	https://datacatalog.worldbank.org/dataset/subnational-population-database	Estimated population, disaggregated at highest subnational administrative unit	China_Fujian Sheng_Population__
China	CHN	Gansu Sheng	Population			2.62031e+07	WorldBank_Subnational_Population	https://datacatalog.worldbank.org/dataset/subnational-population-database	Estimated population, disaggregated at highest subnational administrative unit	China_Gansu Sheng_Population__
China	CHN	Guangdong Sheng	Population			1.15599e+08	WorldBank_Subnational_Population	https://datacatalog.worldbank.org/dataset/subnational-population-database	Estimated population, disaggregated at highest subnational administrative unit	China_Guangdong Sheng_Population__
China	CHN	Guangxi Zhuangzu Zizhiqu	Population			4.73527e+07	WorldBank_Subnational_Population	https://datacatalog.worldbank.org/dataset/subnational-population-database	Estimated population, disaggregated at highest subnational administrative unit	China_Guangxi Zhuangzu Zizhiqu_Population__
China	CHN	Guizhou Sheng	Population			3.37644e+07	WorldBank_Subnational_Population	https://datacatalog.worldbank.org/dataset/subnational-population-database	Estimated population, disaggregated at highest subnational administrative unit	China_Guizhou Sheng_Population__
China	CHN	Hainan Sheng	Population			9.4466e+06	WorldBank_Subnational_Population	https://datacatalog.worldbank.org/dataset/subnational-population-database	Estimated population, disaggregated at highest subnational administrative unit	China_Hainan Sheng_Population__
China	CHN	Hebei Sheng	Population			7.63559e+07	WorldBank_Subnational_Population	https://datacatalog.worldbank.org/dataset/subnational-population-database	Estimated population, disaggregated at highest subnational administrative unit	China_Hebei Sheng_Population__
China	CHN	Heilongjiang Sheng	Population			3.86005e+07	WorldBank_Subnational_Population	https://datacatalog.worldbank.org/dataset/subnational-population-database	Estimated population, disaggregated at highest subnational administrative unit	China_Heilongjiang Sheng_Population__
China	CHN	Henan Sheng	Population			9.39246e+07	WorldBank_Subnational_Population	https://datacatalog.worldbank.org/dataset/subnational-population-database	Estimated population, disaggregated at highest subnational administrative unit	China_Henan Sheng_Population__
China	CHN	Hubei Sheng	Population			5.88103e+07	WorldBank_Subnational_Population	https://datacatalog.worldbank.org/dataset/subnational-population-database	Estimated population, disaggregated at highest subnational administrative unit	China_Hubei Sheng_Population__
China	CHN	Hunan Sheng	Population			6.71054e+07	WorldBank_Subnational_Population	https://datacatalog.worldbank.org/dataset/subnational-population-database	Estimated population, disaggregated at highest subnational administrative unit	China_Hunan Sheng_Population__
China	CHN	Jiangsu Sheng	Population			8.24332e+07	WorldBank_Subnational_Population	https://datacatalog.worldbank.org/dataset/subnational-population-database	Estimated population, disaggregated at highest subnational administrative unit	China_Jiangsu Sheng_Population__
China	CHN	Jiangxi Sheng	Population			4.698e+07	WorldBank_Subnational_Population	https://datacatalog.worldbank.org/dataset/subnational-population-database	Estimated population, disaggregated at highest subnational administrative unit	China_Jiangxi Sheng_Population__
China	CHN	Jilin Sheng	Population			2.79106e+07	WorldBank_Subnational_Population	https://datacatalog.worldbank.org/dataset/subnational-population-database	Estimated population, disaggregated at highest subnational administrative unit	China_Jilin Sheng_Population__
China	CHN	Liaoning Sheng	Population			4.49655e+07	WorldBank_Subnational_Population	https://datacatalog.worldbank.org/dataset/subnational-population-database	Estimated population, disaggregated at highest subnational administrative unit	China_Liaoning Sheng_Population__
China	CHN	Nei Mongol Zizhiqu	Population			2.5608e+07	WorldBank_Subnational_Population	https://datacatalog.worldbank.org/dataset/subnational-population-database	Estimated population, disaggregated at highest subnational administrative unit	China_Nei Mongol Zizhiqu_Population__
China	CHN	Ningxia Huizu Zizhiqu	Population			6995875	WorldBank_Subnational_Population	https://datacatalog.worldbank.org/dataset/subnational-population-database	Estimated population, disaggregated at highest subnational administrative unit	China_Ningxia Huizu Zizhiqu_Population__
China	CHN	Qinghai Sheng	Population			6.05568e+06	WorldBank_Subnational_Population	https://datacatalog.worldbank.org/dataset/subnational-population-database	Estimated population, disaggregated at highest subnational administrative unit	China_Qinghai Sheng_Population__
China	CHN	Shaanxi Sheng	Population			3.83081e+07	WorldBank_Subnational_Population	https://datacatalog.worldbank.org/dataset/subnational-population-database	Estimated population, disaggregated at highest subnational administrative unit	China_Shaanxi Sheng_Population__
China	CHN	Shandong Sheng	Population			1.00872e+08	WorldBank_Subnational_Population	https://datacatalog.worldbank.org/dataset/subnational-population-database	Estimated population, disaggregated at highest subnational administrative unit	China_Shandong Sheng_Population__
China	CHN	Shanghai Shi	Population			2.75965e+07	WorldBank_Subnational_Population	https://datacatalog.worldbank.org/dataset/subnational-population-database	Estimated population, disaggregated at highest subnational administrative unit	China_Shanghai Shi_Population__
China	CHN	Shanxi Sheng	Population			3.79008e+07	WorldBank_Subnational_Population	https://datacatalog.worldbank.org/dataset/subnational-population-database	Estimated population, disaggregated at highest subnational administrative unit	China_Shanxi Sheng_Population__
China	CHN	Sichuan Sheng	Population			8.11298e+07	WorldBank_Subnational_Population	https://datacatalog.worldbank.org/dataset/subnational-population-database	Estimated population, disaggregated at highest subnational administrative unit	China_Sichuan Sheng_Population__
China	CHN	Tianjin Shi	Population			1.67433e+07	WorldBank_Subnational_Population	https://datacatalog.worldbank.org/dataset/subnational-population-database	Estimated population, disaggregated at highest subnational administrative unit	China_Tianjin Shi_Population__
China	CHN	Xinjiang Uygur Zizhiqu	Population			2.45937e+07	WorldBank_Subnational_Population	https://datacatalog.worldbank.org/dataset/subnational-population-database	Estimated population, disaggregated at highest subnational administrative unit	China_Xinjiang Uygur Zizhiqu_Population__
China	CHN	Xizang Zizhiqu	Population			3.37249e+06	WorldBank_Subnational_Population	https://datacatalog.worldbank.org/dataset/subnational-population-database	Estimated population, disaggregated at highest subnational administrative unit	China_Xizang Zizhiqu_Population__
China	CHN	Yunnan Sheng	Population			4.89297e+07	WorldBank_Subnational_Population	https://datacatalog.worldbank.org/dataset/subnational-population-database	Estimated population, disaggregated at highest subnational administrative unit	China_Yunnan Sheng_Population__
China	CHN	Zhejiang Sheng	Population			5.86324e+07	WorldBank_Subnational_Population	https://datacatalog.worldbank.org/dataset/subnational-population-database	Estimated population, disaggregated at highest subnational administrative unit	China_Zhejiang Sheng_Population__
Colombia	COL	Amazonas	Population			57284.3	WorldBank_Subnational_Population	https://datacatalog.worldbank.org/dataset/subnational-population-database	Estimated population, disaggregated at highest subnational administrative unit	Colombia_Amazonas_Population__
Colombia	COL	Antioquia	Population			6.81492e+06	WorldBank_Subnational_Population	https://datacatalog.worldbank.org/dataset/subnational-population-database	Estimated population, disaggregated at highest subnational administrative unit	Colombia_Antioquia_Population__
Colombia	COL	Arauca	Population			186292	WorldBank_Subnational_Population	https://datacatalog.worldbank.org/dataset/subnational-population-database	Estimated population, disaggregated at highest subnational administrative unit	Colombia_Arauca_Population__
Colombia	COL	Atlantico	Population			2.56942e+06	WorldBank_Subnational_Population	https://datacatalog.worldbank.org/dataset/subnational-population-database	Estimated population, disaggregated at highest subnational administrative unit	Colombia_Atlantico_Population__
Colombia	COL	Bogota	Population			8.24691e+06	WorldBank_Subnational_Population	https://datacatalog.worldbank.org/dataset/subnational-population-database	Estimated population, disaggregated at highest subnational administrative unit	Colombia_Bogota_Population__
Colombia	COL	Bolivar	Population			2.23461e+06	WorldBank_Subnational_Population	https://datacatalog.worldbank.org/dataset/subnational-population-database	Estimated population, disaggregated at highest subnational administrative unit	Colombia_Bolivar_Population__
Colombia	COL	Boyaca	Population			1.4733e+06	WorldBank_Subnational_Population	https://datacatalog.worldbank.org/dataset/subnational-population-database	Estimated population, disaggregated at highest subnational administrative unit	Colombia_Boyaca_Population__
Colombia	COL	Caldas	Population			1.09325e+06	WorldBank_Subnational_Population	https://datacatalog.worldbank.org/dataset/subnational-population-database	Estimated population, disaggregated at highest subnational administrative unit	Colombia_Caldas_Population__
Colombia	COL	Caqueta	Population			410863	WorldBank_Subnational_Population	https://datacatalog.worldbank.org/dataset/subnational-population-database	Estimated population, disaggregated at highest subnational administrative unit	Colombia_Caqueta_Population__
Colombia	COL	Casanare	Population			342088	WorldBank_Subnational_Population	https://datacatalog.worldbank.org/dataset/subnational-population-database	Estimated population, disaggregated at highest subnational administrative unit	Colombia_Casanare_Population__
Colombia	COL	Cauca	Population			1.438e+06	WorldBank_Subnational_Population	https://datacatalog.worldbank.org/dataset/subnational-population-database	Estimated population, disaggregated at highest subnational administrative unit	Colombia_Cauca_Population__
Colombia	COL	Cesar	Population			1.0688e+06	WorldBank_Subnational_Population	https://datacatalog.worldbank.org/dataset/subnational-population-database	Estimated population, disaggregated at highest subnational administrative unit	Colombia_Cesar_Population__
Colombia	COL	Choco	Population			472821	WorldBank_Subnational_Population	https://datacatalog.worldbank.org/dataset/subnational-population-database	Estimated population, disaggregated at highest subnational administrative unit	Colombia_Choco_Population__
Colombia	COL	Cordoba	Population			1.77955e+06	WorldBank_Subnational_Population	https://datacatalog.worldbank.org/dataset/subnational-population-database	Estimated population, disaggregated at highest subnational administrative unit	Colombia_Cordoba_Population__
Colombia	COL	Cundinamarca	Population			2.71169e+06	WorldBank_Subnational_Population	https://datacatalog.worldbank.org/dataset/subnational-population-database	Estimated population, disaggregated at highest subnational administrative unit	Colombia_Cundinamarca_Population__
Colombia	COL	Guainia	Population			22855.4	WorldBank_Subnational_Population	https://datacatalog.worldbank.org/dataset/subnational-population-database	Estimated population, disaggregated at highest subnational administrative unit	Colombia_Guainia_Population__
Colombia	COL	Guajira	Population			798157	WorldBank_Subnational_Population	https://datacatalog.worldbank.org/dataset/subnational-population-database	Estimated population, disaggregated at highest subnational administrative unit	Colombia_Guajira_Population__
Colombia	COL	Guaviare	Population			69188.7	WorldBank_Subnational_Population	https://datacatalog.worldbank.org/dataset/subnational-population-database	Estimated population, disaggregated at highest subnational administrative unit	Colombia_Guaviare_Population__
Colombia	COL	Huila	Population			1.21831e+06	WorldBank_Subnational_Population	https://datacatalog.worldbank.org/dataset/subnational-population-database	Estimated population, disaggregated at highest subnational administrative unit	Colombia_Huila_Population__
Colombia	COL	Magdalena	Population			1.38284e+06	WorldBank_Subnational_Population	https://datacatalog.worldbank.org/dataset/subnational-population-database	Estimated population, disaggregated at highest subnational administrative unit	Colombia_Magdalena_Population__
Colombia	COL	Meta	Population			868311	WorldBank_Subnational_Population	https://datacatalog.worldbank.org/dataset/subnational-population-database	Estimated population, disaggregated at highest subnational administrative unit	Colombia_Meta_Population__
Colombia	COL	Narino	Population			1.82264e+06	WorldBank_Subnational_Population	https://datacatalog.worldbank.org/dataset/subnational-population-database	Estimated population, disaggregated at highest subnational administrative unit	Colombia_Narino_Population__
Colombia	COL	Norte De Santander	Population			1.4703e+06	WorldBank_Subnational_Population	https://datacatalog.worldbank.org/dataset/subnational-population-database	Estimated population, disaggregated at highest subnational administrative unit	Colombia_Norte De Santander_Population__
Colombia	COL	Putumayo	Population			288542	WorldBank_Subnational_Population	https://datacatalog.worldbank.org/dataset/subnational-population-database	Estimated population, disaggregated at highest subnational administrative unit	Colombia_Putumayo_Population__
Colombia	COL	Quindio	Population			631017	WorldBank_Subnational_Population	https://datacatalog.worldbank.org/dataset/subnational-population-database	Estimated population, disaggregated at highest subnational administrative unit	Colombia_Quindio_Population__
Colombia	COL	Risaralda	Population			1.04593e+06	WorldBank_Subnational_Population	https://datacatalog.worldbank.org/dataset/subnational-population-database	Estimated population, disaggregated at highest subnational administrative unit	Colombia_Risaralda_Population__
Colombia	COL	San Andres Y Providencia	Population			72468.1	WorldBank_Subnational_Population	https://datacatalog.worldbank.org/dataset/subnational-population-database	Estimated population, disaggregated at highest subnational administrative unit	Colombia_San Andres Y Providencia_Population__
Colombia	COL	Santander	Population			2.32799e+06	WorldBank_Subnational_Population	https://datacatalog.worldbank.org/dataset/subnational-population-database	Estimated population, disaggregated at highest subnational administrative unit	Colombia_Santander_Population__
Colombia	COL	Sucre	Population			927507	WorldBank_Subnational_Population	https://datacatalog.worldbank.org/dataset/subnational-population-database	Estimated population, disaggregated at highest subnational administrative unit	Colombia_Sucre_Population__
Colombia	COL	Tolima	Population			1.59643e+06	WorldBank_Subnational_Population	https://datacatalog.worldbank.org/dataset/subnational-population-database	Estimated population, disaggregated at highest subnational administrative unit	Colombia_Tolima_Population__
Colombia	COL	Valle Del Cauca	Population			4.93039e+06	WorldBank_Subnational_Population	https://datacatalog.worldbank.org/dataset/subnational-population-database	Estimated population, disaggregated at highest subnational administrative unit	Colombia_Valle Del Cauca_Population__
Colombia	COL	Vaupes	Population			24225.5	WorldBank_Subnational_Population	https://datacatalog.worldbank.org/dataset/subnational-population-database	Estimated population, disaggregated at highest subnational administrative unit	Colombia_Vaupes_Population__
Colombia	COL	Vichada	Population			54098	WorldBank_Subnational_Population	https://datacatalog.worldbank.org/dataset/subnational-population-database	Estimated population, disaggregated at highest subnational administrative unit	Colombia_Vichada_Population__
Congo, Dem. Rep.	COD	Bandundu	Population			8.43883e+06	WorldBank_Subnational_Population	https://datacatalog.worldbank.org/dataset/subnational-population-database	Estimated population, disaggregated at highest subnational administrative unit	Congo, Dem. Rep._Bandundu_Population__
Congo, Dem. Rep.	COD	Bas-Congo	Population			3791000	WorldBank_Subnational_Population	https://datacatalog.worldbank.org/dataset/subnational-population-database	Estimated population, disaggregated at highest subnational administrative unit	Congo, Dem. Rep._Bas-Congo_Population__
Congo, Dem. Rep.	COD	Equateur	Population			9.06283e+06	WorldBank_Subnational_Population	https://datacatalog.worldbank.org/dataset/subnational-population-database	Estimated population, disaggregated at highest subnational administrative unit	Congo, Dem. Rep._Equateur_Population__
Congo, Dem. Rep.	COD	Kasai-Occidental	Population			8.15798e+06	WorldBank_Subnational_Population	https://datacatalog.worldbank.org/dataset/subnational-population-database	Estimated population, disaggregated at highest subnational administrative unit	Congo, Dem. Rep._Kasai-Occidental_Population__
Congo, Dem. Rep.	COD	Kasai-Oriental	Population			7.602e+06	WorldBank_Subnational_Population	https://datacatalog.worldbank.org/dataset/subnational-population-database	Estimated population, disaggregated at highest subnational administrative unit	Congo, Dem. Rep._Kasai-Oriental_Population__
Congo, Dem. Rep.	COD	Katanga	Population			1.27865e+07	WorldBank_Subnational_Population	https://datacatalog.worldbank.org/dataset/subnational-population-database	Estimated population, disaggregated at highest subnational administrative unit	Congo, Dem. Rep._Katanga_Population__
Congo, Dem. Rep.	COD	Kinshasa	Population			7.73823e+06	WorldBank_Subnational_Population	https://datacatalog.worldbank.org/dataset/subnational-population-database	Estimated population, disaggregated at highest subnational administrative unit	Congo, Dem. Rep._Kinshasa_Population__
Congo, Dem. Rep.	COD	Maniema	Population			2.42942e+06	WorldBank_Subnational_Population	https://datacatalog.worldbank.org/dataset/subnational-population-database	Estimated population, disaggregated at highest subnational administrative unit	Congo, Dem. Rep._Maniema_Population__
Congo, Dem. Rep.	COD	Nord-Kivu	Population			7.15853e+06	WorldBank_Subnational_Population	https://datacatalog.worldbank.org/dataset/subnational-population-database	Estimated population, disaggregated at highest subnational administrative unit	Congo, Dem. Rep._Nord-Kivu_Population__
Congo, Dem. Rep.	COD	Orientale	Population			1.0734e+07	WorldBank_Subnational_Population	https://datacatalog.worldbank.org/dataset/subnational-population-database	Estimated population, disaggregated at highest subnational administrative unit	Congo, Dem. Rep._Orientale_Population__
Congo, Dem. Rep.	COD	Sud-Kivu	Population			5.26951e+06	WorldBank_Subnational_Population	https://datacatalog.worldbank.org/dataset/subnational-population-database	Estimated population, disaggregated at highest subnational administrative unit	Congo, Dem. Rep._Sud-Kivu_Population__
Costa Rica	CRI	Alajuela	Population			1.01917e+06	WorldBank_Subnational_Population	https://datacatalog.worldbank.org/dataset/subnational-population-database	Estimated population, disaggregated at highest subnational administrative unit	Costa Rica_Alajuela_Population__
Costa Rica	CRI	Cartago	Population			539814	WorldBank_Subnational_Population	https://datacatalog.worldbank.org/dataset/subnational-population-database	Estimated population, disaggregated at highest subnational administrative unit	Costa Rica_Cartago_Population__
Costa Rica	CRI	Guanacaste	Population			392512	WorldBank_Subnational_Population	https://datacatalog.worldbank.org/dataset/subnational-population-database	Estimated population, disaggregated at highest subnational administrative unit	Costa Rica_Guanacaste_Population__
Costa Rica	CRI	Heredia	Population			527990	WorldBank_Subnational_Population	https://datacatalog.worldbank.org/dataset/subnational-population-database	Estimated population, disaggregated at highest subnational administrative unit	Costa Rica_Heredia_Population__
Costa Rica	CRI	Limon	Population			453475	WorldBank_Subnational_Population	https://datacatalog.worldbank.org/dataset/subnational-population-database	Estimated population, disaggregated at highest subnational administrative unit	Costa Rica_Limon_Population__
Costa Rica	CRI	Puntarenas	Population			494929	WorldBank_Subnational_Population	https://datacatalog.worldbank.org/dataset/subnational-population-database	Estimated population, disaggregated at highest subnational administrative unit	Costa Rica_Puntarenas_Population__
Costa Rica	CRI	San Jose	Population			1.62677e+06	WorldBank_Subnational_Population	https://datacatalog.worldbank.org/dataset/subnational-population-database	Estimated population, disaggregated at highest subnational administrative unit	Costa Rica_San Jose_Population__
Cote d'Ivoire	CIV	Abidjan	Population			5.09653e+06	WorldBank_Subnational_Population	https://datacatalog.worldbank.org/dataset/subnational-population-database	Estimated population, disaggregated at highest subnational administrative unit	Cote d'Ivoire_Abidjan_Population__
Cote d'Ivoire	CIV	Bas Sassandra	Population			2.46932e+06	WorldBank_Subnational_Population	https://datacatalog.worldbank.org/dataset/subnational-population-database	Estimated population, disaggregated at highest subnational administrative unit	Cote d'Ivoire_Bas Sassandra_Population__
Cote d'Ivoire	CIV	Comoe	Population			1.30275e+06	WorldBank_Subnational_Population	https://datacatalog.worldbank.org/dataset/subnational-population-database	Estimated population, disaggregated at highest subnational administrative unit	Cote d'Ivoire_Comoe_Population__
Cote d'Ivoire	CIV	Denguele	Population			313814	WorldBank_Subnational_Population	https://datacatalog.worldbank.org/dataset/subnational-population-database	Estimated population, disaggregated at highest subnational administrative unit	Cote d'Ivoire_Denguele_Population__
Cote d'Ivoire	CIV	Goh-Djiboua	Population			1.73793e+06	WorldBank_Subnational_Population	https://datacatalog.worldbank.org/dataset/subnational-population-database	Estimated population, disaggregated at highest subnational administrative unit	Cote d'Ivoire_Goh-Djiboua_Population__
Cote d'Ivoire	CIV	Lacs	Population			1.36267e+06	WorldBank_Subnational_Population	https://datacatalog.worldbank.org/dataset/subnational-population-database	Estimated population, disaggregated at highest subnational administrative unit	Cote d'Ivoire_Lacs_Population__
Cote d'Ivoire	CIV	Lagunes	Population			1.6003e+06	WorldBank_Subnational_Population	https://datacatalog.worldbank.org/dataset/subnational-population-database	Estimated population, disaggregated at highest subnational administrative unit	Cote d'Ivoire_Lagunes_Population__
Cote d'Ivoire	CIV	Montagnes	Population			2.56791e+06	WorldBank_Subnational_Population	https://datacatalog.worldbank.org/dataset/subnational-population-database	Estimated population, disaggregated at highest subnational administrative unit	Cote d'Ivoire_Montagnes_Population__
Cote d'Ivoire	CIV	Sassandra-Marahoue	Population			2.48313e+06	WorldBank_Subnational_Population	https://datacatalog.worldbank.org/dataset/subnational-population-database	Estimated population, disaggregated at highest subnational administrative unit	Cote d'Ivoire_Sassandra-Marahoue_Population__
Cote d'Ivoire	CIV	Savanes	Population			1.74067e+06	WorldBank_Subnational_Population	https://datacatalog.worldbank.org/dataset/subnational-population-database	Estimated population, disaggregated at highest subnational administrative unit	Cote d'Ivoire_Savanes_Population__
Cote d'Ivoire	CIV	Vallee Du Bandama	Population			1.5601e+06	WorldBank_Subnational_Population	https://datacatalog.worldbank.org/dataset/subnational-population-database	Estimated population, disaggregated at highest subnational administrative unit	Cote d'Ivoire_Vallee Du Bandama_Population__
Cote d'Ivoire	CIV	Woroba	Population			914900	WorldBank_Subnational_Population	https://datacatalog.worldbank.org/dataset/subnational-population-database	Estimated population, disaggregated at highest subnational administrative unit	Cote d'Ivoire_Woroba_Population__
Cote d'Ivoire	CIV	Yamoussoukro	Population			385110	WorldBank_Subnational_Population	https://datacatalog.worldbank.org/dataset/subnational-population-database	Estimated population, disaggregated at highest subnational administrative unit	Cote d'Ivoire_Yamoussoukro_Population__
Cote d'Ivoire	CIV	Zanzan	Population			1.0117e+06	WorldBank_Subnational_Population	https://datacatalog.worldbank.org/dataset/subnational-population-database	Estimated population, disaggregated at highest subnational administrative unit	Cote d'Ivoire_Zanzan_Population__
Croatia	HRV	Bjelovar-bilogora	Population			109390	WorldBank_Subnational_Population	https://datacatalog.worldbank.org/dataset/subnational-population-database	Estimated population, disaggregated at highest subnational administrative unit	Croatia_Bjelovar-bilogora_Population__
Croatia	HRV	Dubrovnik-neretva	Population			122816	WorldBank_Subnational_Population	https://datacatalog.worldbank.org/dataset/subnational-population-database	Estimated population, disaggregated at highest subnational administrative unit	Croatia_Dubrovnik-neretva_Population__
Croatia	HRV	Grad Zagreb	Population			800873	WorldBank_Subnational_Population	https://datacatalog.worldbank.org/dataset/subnational-population-database	Estimated population, disaggregated at highest subnational administrative unit	Croatia_Grad Zagreb_Population__
Croatia	HRV	Istra	Population			210113	WorldBank_Subnational_Population	https://datacatalog.worldbank.org/dataset/subnational-population-database	Estimated population, disaggregated at highest subnational administrative unit	Croatia_Istra_Population__
Croatia	HRV	Karlovac	Population			118824	WorldBank_Subnational_Population	https://datacatalog.worldbank.org/dataset/subnational-population-database	Estimated population, disaggregated at highest subnational administrative unit	Croatia_Karlovac_Population__
Croatia	HRV	Koprivnica-krizevci	Population			108890	WorldBank_Subnational_Population	https://datacatalog.worldbank.org/dataset/subnational-population-database	Estimated population, disaggregated at highest subnational administrative unit	Croatia_Koprivnica-krizevci_Population__
Croatia	HRV	Krapina-zagorje	Population			125674	WorldBank_Subnational_Population	https://datacatalog.worldbank.org/dataset/subnational-population-database	Estimated population, disaggregated at highest subnational administrative unit	Croatia_Krapina-zagorje_Population__
Croatia	HRV	Lika-senj	Population			48838.2	WorldBank_Subnational_Population	https://datacatalog.worldbank.org/dataset/subnational-population-database	Estimated population, disaggregated at highest subnational administrative unit	Croatia_Lika-senj_Population__
Croatia	HRV	Medimurje	Population			110275	WorldBank_Subnational_Population	https://datacatalog.worldbank.org/dataset/subnational-population-database	Estimated population, disaggregated at highest subnational administrative unit	Croatia_Medimurje_Population__
Croatia	HRV	Osijek-baranja	Population			285436	WorldBank_Subnational_Population	https://datacatalog.worldbank.org/dataset/subnational-population-database	Estimated population, disaggregated at highest subnational administrative unit	Croatia_Osijek-baranja_Population__
Croatia	HRV	Pozega-slavonija	Population			72291.7	WorldBank_Subnational_Population	https://datacatalog.worldbank.org/dataset/subnational-population-database	Estimated population, disaggregated at highest subnational administrative unit	Croatia_Pozega-slavonija_Population__
Croatia	HRV	Primorje-gorski Kota	Population			289243	WorldBank_Subnational_Population	https://datacatalog.worldbank.org/dataset/subnational-population-database	Estimated population, disaggregated at highest subnational administrative unit	Croatia_Primorje-gorski Kota_Population__
Croatia	HRV	Sibenik	Population			106765	WorldBank_Subnational_Population	https://datacatalog.worldbank.org/dataset/subnational-population-database	Estimated population, disaggregated at highest subnational administrative unit	Croatia_Sibenik_Population__
Croatia	HRV	Sisak-moslavina	Population			162206	WorldBank_Subnational_Population	https://datacatalog.worldbank.org/dataset/subnational-population-database	Estimated population, disaggregated at highest subnational administrative unit	Croatia_Sisak-moslavina_Population__
Croatia	HRV	Slavonski Brod-posav	Population			144574	WorldBank_Subnational_Population	https://datacatalog.worldbank.org/dataset/subnational-population-database	Estimated population, disaggregated at highest subnational administrative unit	Croatia_Slavonski Brod-posav_Population__
Croatia	HRV	Split-dalmatija	Population			448721	WorldBank_Subnational_Population	https://datacatalog.worldbank.org/dataset/subnational-population-database	Estimated population, disaggregated at highest subnational administrative unit	Croatia_Split-dalmatija_Population__
Croatia	HRV	Varazdin	Population			169238	WorldBank_Subnational_Population	https://datacatalog.worldbank.org/dataset/subnational-population-database	Estimated population, disaggregated at highest subnational administrative unit	Croatia_Varazdin_Population__
Croatia	HRV	Virovitica-podravina	Population			78245.1	WorldBank_Subnational_Population	https://datacatalog.worldbank.org/dataset/subnational-population-database	Estimated population, disaggregated at highest subnational administrative unit	Croatia_Virovitica-podravina_Population__
Croatia	HRV	Vukovar-srijem	Population			160201	WorldBank_Subnational_Population	https://datacatalog.worldbank.org/dataset/subnational-population-database	Estimated population, disaggregated at highest subnational administrative unit	Croatia_Vukovar-srijem_Population__
Croatia	HRV	Zadar-knin	Population			177275	WorldBank_Subnational_Population	https://datacatalog.worldbank.org/dataset/subnational-population-database	Estimated population, disaggregated at highest subnational administrative unit	Croatia_Zadar-knin_Population__
Croatia	HRV	Zagreb	Population			325235	WorldBank_Subnational_Population	https://datacatalog.worldbank.org/dataset/subnational-population-database	Estimated population, disaggregated at highest subnational administrative unit	Croatia_Zagreb_Population__
Cuba	CUB	Artemisa	Population			522902	WorldBank_Subnational_Population	https://datacatalog.worldbank.org/dataset/subnational-population-database	Estimated population, disaggregated at highest subnational administrative unit	Cuba_Artemisa_Population__
Cuba	CUB	Camaguey	Population			785801	WorldBank_Subnational_Population	https://datacatalog.worldbank.org/dataset/subnational-population-database	Estimated population, disaggregated at highest subnational administrative unit	Cuba_Camaguey_Population__
Cuba	CUB	Ciego De Avila	Population			451059	WorldBank_Subnational_Population	https://datacatalog.worldbank.org/dataset/subnational-population-database	Estimated population, disaggregated at highest subnational administrative unit	Cuba_Ciego De Avila_Population__
Cuba	CUB	Cienfuegos	Population			425453	WorldBank_Subnational_Population	https://datacatalog.worldbank.org/dataset/subnational-population-database	Estimated population, disaggregated at highest subnational administrative unit	Cuba_Cienfuegos_Population__
Cuba	CUB	Ciudad De La Habana	Population			390167	WorldBank_Subnational_Population	https://datacatalog.worldbank.org/dataset/subnational-population-database	Estimated population, disaggregated at highest subnational administrative unit	Cuba_Ciudad De La Habana_Population__
Cuba	CUB	Granma	Population			868887	WorldBank_Subnational_Population	https://datacatalog.worldbank.org/dataset/subnational-population-database	Estimated population, disaggregated at highest subnational administrative unit	Cuba_Granma_Population__
Cuba	CUB	Guantanamo	Population			540480	WorldBank_Subnational_Population	https://datacatalog.worldbank.org/dataset/subnational-population-database	Estimated population, disaggregated at highest subnational administrative unit	Cuba_Guantanamo_Population__
Cuba	CUB	Holguin	Population			1.07604e+06	WorldBank_Subnational_Population	https://datacatalog.worldbank.org/dataset/subnational-population-database	Estimated population, disaggregated at highest subnational administrative unit	Cuba_Holguin_Population__
Cuba	CUB	Isla De La Juventud	Population			87436.3	WorldBank_Subnational_Population	https://datacatalog.worldbank.org/dataset/subnational-population-database	Estimated population, disaggregated at highest subnational administrative unit	Cuba_Isla De La Juventud_Population__
Cuba	CUB	La Habana	Population			2.10475e+06	WorldBank_Subnational_Population	https://datacatalog.worldbank.org/dataset/subnational-population-database	Estimated population, disaggregated at highest subnational administrative unit	Cuba_La Habana_Population__
Cuba	CUB	Las Tunas	Population			561154	WorldBank_Subnational_Population	https://datacatalog.worldbank.org/dataset/subnational-population-database	Estimated population, disaggregated at highest subnational administrative unit	Cuba_Las Tunas_Population__
Cuba	CUB	Matanzas	Population			732346	WorldBank_Subnational_Population	https://datacatalog.worldbank.org/dataset/subnational-population-database	Estimated population, disaggregated at highest subnational administrative unit	Cuba_Matanzas_Population__
Cuba	CUB	Pinar Del Rio	Population			602154	WorldBank_Subnational_Population	https://datacatalog.worldbank.org/dataset/subnational-population-database	Estimated population, disaggregated at highest subnational administrative unit	Cuba_Pinar Del Rio_Population__
Cuba	CUB	Sancti Spiritus	Population			480020	WorldBank_Subnational_Population	https://datacatalog.worldbank.org/dataset/subnational-population-database	Estimated population, disaggregated at highest subnational administrative unit	Cuba_Sancti Spiritus_Population__
Cuba	CUB	Santiago De Cuba	Population			1.0895e+06	WorldBank_Subnational_Population	https://datacatalog.worldbank.org/dataset/subnational-population-database	Estimated population, disaggregated at highest subnational administrative unit	Cuba_Santiago De Cuba_Population__
Cuba	CUB	Villa Clara	Population			802929	WorldBank_Subnational_Population	https://datacatalog.worldbank.org/dataset/subnational-population-database	Estimated population, disaggregated at highest subnational administrative unit	Cuba_Villa Clara_Population__
Czech Republic	CZE	Hradec Kralove	Population			553900	WorldBank_Subnational_Population	https://datacatalog.worldbank.org/dataset/subnational-population-database	Estimated population, disaggregated at highest subnational administrative unit	Czech Republic_Hradec Kralove_Population__
Czech Republic	CZE	Jihocesky	Population			642490	WorldBank_Subnational_Population	https://datacatalog.worldbank.org/dataset/subnational-population-database	Estimated population, disaggregated at highest subnational administrative unit	Czech Republic_Jihocesky_Population__
Czech Republic	CZE	Jihomoravsky	Population			1.19406e+06	WorldBank_Subnational_Population	https://datacatalog.worldbank.org/dataset/subnational-population-database	Estimated population, disaggregated at highest subnational administrative unit	Czech Republic_Jihomoravsky_Population__
Czech Republic	CZE	Karlovy Vary	Population			299064	WorldBank_Subnational_Population	https://datacatalog.worldbank.org/dataset/subnational-population-database	Estimated population, disaggregated at highest subnational administrative unit	Czech Republic_Karlovy Vary_Population__
Czech Republic	CZE	Liberec	Population			444142	WorldBank_Subnational_Population	https://datacatalog.worldbank.org/dataset/subnational-population-database	Estimated population, disaggregated at highest subnational administrative unit	Czech Republic_Liberec_Population__
Czech Republic	CZE	Moravian-Silesian	Population			1.20106e+06	WorldBank_Subnational_Population	https://datacatalog.worldbank.org/dataset/subnational-population-database	Estimated population, disaggregated at highest subnational administrative unit	Czech Republic_Moravian-Silesian_Population__
Czech Republic	CZE	Olomouc	Population			636093	WorldBank_Subnational_Population	https://datacatalog.worldbank.org/dataset/subnational-population-database	Estimated population, disaggregated at highest subnational administrative unit	Czech Republic_Olomouc_Population__
Czech Republic	CZE	Pardubice	Population			520777	WorldBank_Subnational_Population	https://datacatalog.worldbank.org/dataset/subnational-population-database	Estimated population, disaggregated at highest subnational administrative unit	Czech Republic_Pardubice_Population__
Czech Republic	CZE	Plzen	Population			584762	WorldBank_Subnational_Population	https://datacatalog.worldbank.org/dataset/subnational-population-database	Estimated population, disaggregated at highest subnational administrative unit	Czech Republic_Plzen_Population__
Czech Republic	CZE	Prague	Population			1.28485e+06	WorldBank_Subnational_Population	https://datacatalog.worldbank.org/dataset/subnational-population-database	Estimated population, disaggregated at highest subnational administrative unit	Czech Republic_Prague_Population__
Czech Republic	CZE	Stredocesky	Population			1.38788e+06	WorldBank_Subnational_Population	https://datacatalog.worldbank.org/dataset/subnational-population-database	Estimated population, disaggregated at highest subnational administrative unit	Czech Republic_Stredocesky_Population__
Czech Republic	CZE	Usti nad Labem	Population			828191	WorldBank_Subnational_Population	https://datacatalog.worldbank.org/dataset/subnational-population-database	Estimated population, disaggregated at highest subnational administrative unit	Czech Republic_Usti nad Labem_Population__
Czech Republic	CZE	Vysocina	Population			506696	WorldBank_Subnational_Population	https://datacatalog.worldbank.org/dataset/subnational-population-database	Estimated population, disaggregated at highest subnational administrative unit	Czech Republic_Vysocina_Population__
Czech Republic	CZE	Zlin	Population			582752	WorldBank_Subnational_Population	https://datacatalog.worldbank.org/dataset/subnational-population-database	Estimated population, disaggregated at highest subnational administrative unit	Czech Republic_Zlin_Population__
Dominican Republic	DOM	Azua	Population			266917	WorldBank_Subnational_Population	https://datacatalog.worldbank.org/dataset/subnational-population-database	Estimated population, disaggregated at highest subnational administrative unit	Dominican Republic_Azua_Population__
Dominican Republic	DOM	Baoruco	Population			128331	WorldBank_Subnational_Population	https://datacatalog.worldbank.org/dataset/subnational-population-database	Estimated population, disaggregated at highest subnational administrative unit	Dominican Republic_Baoruco_Population__
Dominican Republic	DOM	Barahona	Population			216103	WorldBank_Subnational_Population	https://datacatalog.worldbank.org/dataset/subnational-population-database	Estimated population, disaggregated at highest subnational administrative unit	Dominican Republic_Barahona_Population__
Dominican Republic	DOM	Dajabon	Population			70627.5	WorldBank_Subnational_Population	https://datacatalog.worldbank.org/dataset/subnational-population-database	Estimated population, disaggregated at highest subnational administrative unit	Dominican Republic_Dajabon_Population__
Dominican Republic	DOM	Distrito Nacional	Population			1.24917e+06	WorldBank_Subnational_Population	https://datacatalog.worldbank.org/dataset/subnational-population-database	Estimated population, disaggregated at highest subnational administrative unit	Dominican Republic_Distrito Nacional_Population__
Dominican Republic	DOM	Duarte	Population			315691	WorldBank_Subnational_Population	https://datacatalog.worldbank.org/dataset/subnational-population-database	Estimated population, disaggregated at highest subnational administrative unit	Dominican Republic_Duarte_Population__
Dominican Republic	DOM	El Seibo	Population			116600	WorldBank_Subnational_Population	https://datacatalog.worldbank.org/dataset/subnational-population-database	Estimated population, disaggregated at highest subnational administrative unit	Dominican Republic_El Seibo_Population__
Dominican Republic	DOM	Elias Pina	Population			76997.5	WorldBank_Subnational_Population	https://datacatalog.worldbank.org/dataset/subnational-population-database	Estimated population, disaggregated at highest subnational administrative unit	Dominican Republic_Elias Pina_Population__
Dominican Republic	DOM	Espaillat	Population			253875	WorldBank_Subnational_Population	https://datacatalog.worldbank.org/dataset/subnational-population-database	Estimated population, disaggregated at highest subnational administrative unit	Dominican Republic_Espaillat_Population__
Dominican Republic	DOM	Hato Mayor	Population			95735.3	WorldBank_Subnational_Population	https://datacatalog.worldbank.org/dataset/subnational-population-database	Estimated population, disaggregated at highest subnational administrative unit	Dominican Republic_Hato Mayor_Population__
Dominican Republic	DOM	Hermanas Mirabal	Population			105468	WorldBank_Subnational_Population	https://datacatalog.worldbank.org/dataset/subnational-population-database	Estimated population, disaggregated at highest subnational administrative unit	Dominican Republic_Hermanas Mirabal_Population__
Dominican Republic	DOM	Independencia	Population			62414.2	WorldBank_Subnational_Population	https://datacatalog.worldbank.org/dataset/subnational-population-database	Estimated population, disaggregated at highest subnational administrative unit	Dominican Republic_Independencia_Population__
Dominican Republic	DOM	La Altagracia	Population			277407	WorldBank_Subnational_Population	https://datacatalog.worldbank.org/dataset/subnational-population-database	Estimated population, disaggregated at highest subnational administrative unit	Dominican Republic_La Altagracia_Population__
Dominican Republic	DOM	La Romana	Population			276301	WorldBank_Subnational_Population	https://datacatalog.worldbank.org/dataset/subnational-population-database	Estimated population, disaggregated at highest subnational administrative unit	Dominican Republic_La Romana_Population__
Dominican Republic	DOM	La Vega	Population			469723	WorldBank_Subnational_Population	https://datacatalog.worldbank.org/dataset/subnational-population-database	Estimated population, disaggregated at highest subnational administrative unit	Dominican Republic_La Vega_Population__
Dominican Republic	DOM	Maria Trinidad Sanches	Population			148968	WorldBank_Subnational_Population	https://datacatalog.worldbank.org/dataset/subnational-population-database	Estimated population, disaggregated at highest subnational administrative unit	Dominican Republic_Maria Trinidad Sanches_Population__
Dominican Republic	DOM	Monsenor Nouel	Population			217299	WorldBank_Subnational_Population	https://datacatalog.worldbank.org/dataset/subnational-population-database	Estimated population, disaggregated at highest subnational administrative unit	Dominican Republic_Monsenor Nouel_Population__
Dominican Republic	DOM	Monte Cristi	Population			132100	WorldBank_Subnational_Population	https://datacatalog.worldbank.org/dataset/subnational-population-database	Estimated population, disaggregated at highest subnational administrative unit	Dominican Republic_Monte Cristi_Population__
Dominican Republic	DOM	Monte Plata	Population			233265	WorldBank_Subnational_Population	https://datacatalog.worldbank.org/dataset/subnational-population-database	Estimated population, disaggregated at highest subnational administrative unit	Dominican Republic_Monte Plata_Population__
Dominican Republic	DOM	Pedernales	Population			28857.8	WorldBank_Subnational_Population	https://datacatalog.worldbank.org/dataset/subnational-population-database	Estimated population, disaggregated at highest subnational administrative unit	Dominican Republic_Pedernales_Population__
Dominican Republic	DOM	Peravia	Population			229000	WorldBank_Subnational_Population	https://datacatalog.worldbank.org/dataset/subnational-population-database	Estimated population, disaggregated at highest subnational administrative unit	Dominican Republic_Peravia_Population__
Dominican Republic	DOM	Puerto Plata	Population			351826	WorldBank_Subnational_Population	https://datacatalog.worldbank.org/dataset/subnational-population-database	Estimated population, disaggregated at highest subnational administrative unit	Dominican Republic_Puerto Plata_Population__
Dominican Republic	DOM	Samana	Population			108000	WorldBank_Subnational_Population	https://datacatalog.worldbank.org/dataset/subnational-population-database	Estimated population, disaggregated at highest subnational administrative unit	Dominican Republic_Samana_Population__
Dominican Republic	DOM	San Cristobal	Population			775909	WorldBank_Subnational_Population	https://datacatalog.worldbank.org/dataset/subnational-population-database	Estimated population, disaggregated at highest subnational administrative unit	Dominican Republic_San Cristobal_Population__
Dominican Republic	DOM	San Jose de Ocoa	Population			70727.9	WorldBank_Subnational_Population	https://datacatalog.worldbank.org/dataset/subnational-population-database	Estimated population, disaggregated at highest subnational administrative unit	Dominican Republic_San Jose de Ocoa_Population__
Dominican Republic	DOM	San Juan	Population			243765	WorldBank_Subnational_Population	https://datacatalog.worldbank.org/dataset/subnational-population-database	Estimated population, disaggregated at highest subnational administrative unit	Dominican Republic_San Juan_Population__
Dominican Republic	DOM	San Pedro de Macoris	Population			381292	WorldBank_Subnational_Population	https://datacatalog.worldbank.org/dataset/subnational-population-database	Estimated population, disaggregated at highest subnational administrative unit	Dominican Republic_San Pedro de Macoris_Population__
Dominican Republic	DOM	Sanchez Ramirez	Population			161794	WorldBank_Subnational_Population	https://datacatalog.worldbank.org/dataset/subnational-population-database	Estimated population, disaggregated at highest subnational administrative unit	Dominican Republic_Sanchez Ramirez_Population__
Dominican Republic	DOM	Santiago	Population			1.18159e+06	WorldBank_Subnational_Population	https://datacatalog.worldbank.org/dataset/subnational-population-database	Estimated population, disaggregated at highest subnational administrative unit	Dominican Republic_Santiago_Population__
Dominican Republic	DOM	Santiago Rodriguez	Population			53938.7	WorldBank_Subnational_Population	https://datacatalog.worldbank.org/dataset/subnational-population-database	Estimated population, disaggregated at highest subnational administrative unit	Dominican Republic_Santiago Rodriguez_Population__
Dominican Republic	DOM	Santo Domingo	Population			2.55074e+06	WorldBank_Subnational_Population	https://datacatalog.worldbank.org/dataset/subnational-population-database	Estimated population, disaggregated at highest subnational administrative unit	Dominican Republic_Santo Domingo_Population__
Dominican Republic	DOM	Valverde	Population			213740	WorldBank_Subnational_Population	https://datacatalog.worldbank.org/dataset/subnational-population-database	Estimated population, disaggregated at highest subnational administrative unit	Dominican Republic_Valverde_Population__
Ecuador	ECU	Azuay	Population			847819	WorldBank_Subnational_Population	https://datacatalog.worldbank.org/dataset/subnational-population-database	Estimated population, disaggregated at highest subnational administrative unit	Ecuador_Azuay_Population__
Ecuador	ECU	Bolivar	Population			205422	WorldBank_Subnational_Population	https://datacatalog.worldbank.org/dataset/subnational-population-database	Estimated population, disaggregated at highest subnational administrative unit	Ecuador_Bolivar_Population__
Ecuador	ECU	Canar	Population			262206	WorldBank_Subnational_Population	https://datacatalog.worldbank.org/dataset/subnational-population-database	Estimated population, disaggregated at highest subnational administrative unit	Ecuador_Canar_Population__
Ecuador	ECU	Carchi	Population			182990	WorldBank_Subnational_Population	https://datacatalog.worldbank.org/dataset/subnational-population-database	Estimated population, disaggregated at highest subnational administrative unit	Ecuador_Carchi_Population__
Ecuador	ECU	Chimborazo	Population			519833	WorldBank_Subnational_Population	https://datacatalog.worldbank.org/dataset/subnational-population-database	Estimated population, disaggregated at highest subnational administrative unit	Ecuador_Chimborazo_Population__
Ecuador	ECU	Cotopaxi	Population			477441	WorldBank_Subnational_Population	https://datacatalog.worldbank.org/dataset/subnational-population-database	Estimated population, disaggregated at highest subnational administrative unit	Ecuador_Cotopaxi_Population__
Ecuador	ECU	El Oro	Population			695949	WorldBank_Subnational_Population	https://datacatalog.worldbank.org/dataset/subnational-population-database	Estimated population, disaggregated at highest subnational administrative unit	Ecuador_El Oro_Population__
Ecuador	ECU	Esmeraldas	Population			637029	WorldBank_Subnational_Population	https://datacatalog.worldbank.org/dataset/subnational-population-database	Estimated population, disaggregated at highest subnational administrative unit	Ecuador_Esmeraldas_Population__
Ecuador	ECU	Galapagos	Population			31730.4	WorldBank_Subnational_Population	https://datacatalog.worldbank.org/dataset/subnational-population-database	Estimated population, disaggregated at highest subnational administrative unit	Ecuador_Galapagos_Population__
Ecuador	ECU	Guayas	Population			4.28144e+06	WorldBank_Subnational_Population	https://datacatalog.worldbank.org/dataset/subnational-population-database	Estimated population, disaggregated at highest subnational administrative unit	Ecuador_Guayas_Population__
Ecuador	ECU	Imbabura	Population			463034	WorldBank_Subnational_Population	https://datacatalog.worldbank.org/dataset/subnational-population-database	Estimated population, disaggregated at highest subnational administrative unit	Ecuador_Imbabura_Population__
Ecuador	ECU	Loja	Population			508659	WorldBank_Subnational_Population	https://datacatalog.worldbank.org/dataset/subnational-population-database	Estimated population, disaggregated at highest subnational administrative unit	Ecuador_Loja_Population__
Ecuador	ECU	Los Rios	Population			910250	WorldBank_Subnational_Population	https://datacatalog.worldbank.org/dataset/subnational-population-database	Estimated population, disaggregated at highest subnational administrative unit	Ecuador_Los Rios_Population__
Ecuador	ECU	Manabi	Population			1.55981e+06	WorldBank_Subnational_Population	https://datacatalog.worldbank.org/dataset/subnational-population-database	Estimated population, disaggregated at highest subnational administrative unit	Ecuador_Manabi_Population__
Ecuador	ECU	Morona Santiago	Population			186230	WorldBank_Subnational_Population	https://datacatalog.worldbank.org/dataset/subnational-population-database	Estimated population, disaggregated at highest subnational administrative unit	Ecuador_Morona Santiago_Population__
Ecuador	ECU	Napo	Population			128831	WorldBank_Subnational_Population	https://datacatalog.worldbank.org/dataset/subnational-population-database	Estimated population, disaggregated at highest subnational administrative unit	Ecuador_Napo_Population__
Ecuador	ECU	Orellana	Population			171039	WorldBank_Subnational_Population	https://datacatalog.worldbank.org/dataset/subnational-population-database	Estimated population, disaggregated at highest subnational administrative unit	Ecuador_Orellana_Population__
Ecuador	ECU	Pastaza	Population			107701	WorldBank_Subnational_Population	https://datacatalog.worldbank.org/dataset/subnational-population-database	Estimated population, disaggregated at highest subnational administrative unit	Ecuador_Pastaza_Population__
Ecuador	ECU	Pichincha	Population			3.10942e+06	WorldBank_Subnational_Population	https://datacatalog.worldbank.org/dataset/subnational-population-database	Estimated population, disaggregated at highest subnational administrative unit	Ecuador_Pichincha_Population__
Ecuador	ECU	Santa Elena	Population			383154	WorldBank_Subnational_Population	https://datacatalog.worldbank.org/dataset/subnational-population-database	Estimated population, disaggregated at highest subnational administrative unit	Ecuador_Santa Elena_Population__
Ecuador	ECU	Santo Domingo de los Tsachilas	Population			447897	WorldBank_Subnational_Population	https://datacatalog.worldbank.org/dataset/subnational-population-database	Estimated population, disaggregated at highest subnational administrative unit	Ecuador_Santo Domingo de los Tsachilas_Population__
Ecuador	ECU	Sucumbios	Population			222544	WorldBank_Subnational_Population	https://datacatalog.worldbank.org/dataset/subnational-population-database	Estimated population, disaggregated at highest subnational administrative unit	Ecuador_Sucumbios_Population__
Ecuador	ECU	Tungurahua	Population			578125	WorldBank_Subnational_Population	https://datacatalog.worldbank.org/dataset/subnational-population-database	Estimated population, disaggregated at highest subnational administrative unit	Ecuador_Tungurahua_Population__
Ecuador	ECU	Zamora Chinchipe	Population			112669	WorldBank_Subnational_Population	https://datacatalog.worldbank.org/dataset/subnational-population-database	Estimated population, disaggregated at highest subnational administrative unit	Ecuador_Zamora Chinchipe_Population__
Ecuador	ECU	Zona No Delimitada	Population			39446.1	WorldBank_Subnational_Population	https://datacatalog.worldbank.org/dataset/subnational-population-database	Estimated population, disaggregated at highest subnational administrative unit	Ecuador_Zona No Delimitada_Population__
Egypt, Arab Rep.	EGY	Alexandria	Population			5.62484e+06	WorldBank_Subnational_Population	https://datacatalog.worldbank.org/dataset/subnational-population-database	Estimated population, disaggregated at highest subnational administrative unit	Egypt, Arab Rep._Alexandria_Population__
Egypt, Arab Rep.	EGY	Assiut	Population			4.69901e+06	WorldBank_Subnational_Population	https://datacatalog.worldbank.org/dataset/subnational-population-database	Estimated population, disaggregated at highest subnational administrative unit	Egypt, Arab Rep._Assiut_Population__
Egypt, Arab Rep.	EGY	Aswan	Population			1.61831e+06	WorldBank_Subnational_Population	https://datacatalog.worldbank.org/dataset/subnational-population-database	Estimated population, disaggregated at highest subnational administrative unit	Egypt, Arab Rep._Aswan_Population__
Egypt, Arab Rep.	EGY	Behera	Population			6.47494e+06	WorldBank_Subnational_Population	https://datacatalog.worldbank.org/dataset/subnational-population-database	Estimated population, disaggregated at highest subnational administrative unit	Egypt, Arab Rep._Behera_Population__
Egypt, Arab Rep.	EGY	Beni Suef	Population			3.12556e+06	WorldBank_Subnational_Population	https://datacatalog.worldbank.org/dataset/subnational-population-database	Estimated population, disaggregated at highest subnational administrative unit	Egypt, Arab Rep._Beni Suef_Population__
Egypt, Arab Rep.	EGY	Cairo	Population			1.15554e+07	WorldBank_Subnational_Population	https://datacatalog.worldbank.org/dataset/subnational-population-database	Estimated population, disaggregated at highest subnational administrative unit	Egypt, Arab Rep._Cairo_Population__
Egypt, Arab Rep.	EGY	Dakahlia	Population			6.80616e+06	WorldBank_Subnational_Population	https://datacatalog.worldbank.org/dataset/subnational-population-database	Estimated population, disaggregated at highest subnational administrative unit	Egypt, Arab Rep._Dakahlia_Population__
Egypt, Arab Rep.	EGY	Dumyat	Population			1.49687e+06	WorldBank_Subnational_Population	https://datacatalog.worldbank.org/dataset/subnational-population-database	Estimated population, disaggregated at highest subnational administrative unit	Egypt, Arab Rep._Dumyat_Population__
Egypt, Arab Rep.	EGY	Fayoum	Population			3.42522e+06	WorldBank_Subnational_Population	https://datacatalog.worldbank.org/dataset/subnational-population-database	Estimated population, disaggregated at highest subnational administrative unit	Egypt, Arab Rep._Fayoum_Population__
Egypt, Arab Rep.	EGY	Gharbia	Population			5.47148e+06	WorldBank_Subnational_Population	https://datacatalog.worldbank.org/dataset/subnational-population-database	Estimated population, disaggregated at highest subnational administrative unit	Egypt, Arab Rep._Gharbia_Population__
Egypt, Arab Rep.	EGY	Giza	Population			7.8083e+06	WorldBank_Subnational_Population	https://datacatalog.worldbank.org/dataset/subnational-population-database	Estimated population, disaggregated at highest subnational administrative unit	Egypt, Arab Rep._Giza_Population__
Egypt, Arab Rep.	EGY	Ismailia	Population			1.30025e+06	WorldBank_Subnational_Population	https://datacatalog.worldbank.org/dataset/subnational-population-database	Estimated population, disaggregated at highest subnational administrative unit	Egypt, Arab Rep._Ismailia_Population__
Egypt, Arab Rep.	EGY	Kafr El-Shikh	Population			3.57386e+06	WorldBank_Subnational_Population	https://datacatalog.worldbank.org/dataset/subnational-population-database	Estimated population, disaggregated at highest subnational administrative unit	Egypt, Arab Rep._Kafr El-Shikh_Population__
Egypt, Arab Rep.	EGY	Kalyoubia	Population			5.79922e+06	WorldBank_Subnational_Population	https://datacatalog.worldbank.org/dataset/subnational-population-database	Estimated population, disaggregated at highest subnational administrative unit	Egypt, Arab Rep._Kalyoubia_Population__
Egypt, Arab Rep.	EGY	Luxor	Population			623890	WorldBank_Subnational_Population	https://datacatalog.worldbank.org/dataset/subnational-population-database	Estimated population, disaggregated at highest subnational administrative unit	Egypt, Arab Rep._Luxor_Population__
Egypt, Arab Rep.	EGY	Matrouh	Population			441287	WorldBank_Subnational_Population	https://datacatalog.worldbank.org/dataset/subnational-population-database	Estimated population, disaggregated at highest subnational administrative unit	Egypt, Arab Rep._Matrouh_Population__
Egypt, Arab Rep.	EGY	Menia	Population			5.68306e+06	WorldBank_Subnational_Population	https://datacatalog.worldbank.org/dataset/subnational-population-database	Estimated population, disaggregated at highest subnational administrative unit	Egypt, Arab Rep._Menia_Population__
Egypt, Arab Rep.	EGY	Menoufia	Population			4.46102e+06	WorldBank_Subnational_Population	https://datacatalog.worldbank.org/dataset/subnational-population-database	Estimated population, disaggregated at highest subnational administrative unit	Egypt, Arab Rep._Menoufia_Population__
Egypt, Arab Rep.	EGY	New Valley	Population			255238	WorldBank_Subnational_Population	https://datacatalog.worldbank.org/dataset/subnational-population-database	Estimated population, disaggregated at highest subnational administrative unit	Egypt, Arab Rep._New Valley_Population__
Egypt, Arab Rep.	EGY	North Sinai	Population			468926	WorldBank_Subnational_Population	https://datacatalog.worldbank.org/dataset/subnational-population-database	Estimated population, disaggregated at highest subnational administrative unit	Egypt, Arab Rep._North Sinai_Population__
Egypt, Arab Rep.	EGY	Port Said	Population			778243	WorldBank_Subnational_Population	https://datacatalog.worldbank.org/dataset/subnational-population-database	Estimated population, disaggregated at highest subnational administrative unit	Egypt, Arab Rep._Port Said_Population__
Egypt, Arab Rep.	EGY	Qina	Population			4.09467e+06	WorldBank_Subnational_Population	https://datacatalog.worldbank.org/dataset/subnational-population-database	Estimated population, disaggregated at highest subnational administrative unit	Egypt, Arab Rep._Qina_Population__
Egypt, Arab Rep.	EGY	Red Sea	Population			393784	WorldBank_Subnational_Population	https://datacatalog.worldbank.org/dataset/subnational-population-database	Estimated population, disaggregated at highest subnational administrative unit	Egypt, Arab Rep._Red Sea_Population__
Egypt, Arab Rep.	EGY	Shrkia	Population			7.30285e+06	WorldBank_Subnational_Population	https://datacatalog.worldbank.org/dataset/subnational-population-database	Estimated population, disaggregated at highest subnational administrative unit	Egypt, Arab Rep._Shrkia_Population__
Egypt, Arab Rep.	EGY	South Sinai	Population			204355	WorldBank_Subnational_Population	https://datacatalog.worldbank.org/dataset/subnational-population-database	Estimated population, disaggregated at highest subnational administrative unit	Egypt, Arab Rep._South Sinai_Population__
Egypt, Arab Rep.	EGY	Suez	Population			698689	WorldBank_Subnational_Population	https://datacatalog.worldbank.org/dataset/subnational-population-database	Estimated population, disaggregated at highest subnational administrative unit	Egypt, Arab Rep._Suez_Population__
Egypt, Arab Rep.	EGY	Suhag	Population			5.11141e+06	WorldBank_Subnational_Population	https://datacatalog.worldbank.org/dataset/subnational-population-database	Estimated population, disaggregated at highest subnational administrative unit	Egypt, Arab Rep._Suhag_Population__
El Salvador	SLV	Ahuachapan	Population			357397	WorldBank_Subnational_Population	https://datacatalog.worldbank.org/dataset/subnational-population-database	Estimated population, disaggregated at highest subnational administrative unit	El Salvador_Ahuachapan_Population__
El Salvador	SLV	Cabanas	Population			166885	WorldBank_Subnational_Population	https://datacatalog.worldbank.org/dataset/subnational-population-database	Estimated population, disaggregated at highest subnational administrative unit	El Salvador_Cabanas_Population__
El Salvador	SLV	Chalatenango	Population			216000	WorldBank_Subnational_Population	https://datacatalog.worldbank.org/dataset/subnational-population-database	Estimated population, disaggregated at highest subnational administrative unit	El Salvador_Chalatenango_Population__
El Salvador	SLV	Cuscatlan	Population			259064	WorldBank_Subnational_Population	https://datacatalog.worldbank.org/dataset/subnational-population-database	Estimated population, disaggregated at highest subnational administrative unit	El Salvador_Cuscatlan_Population__
El Salvador	SLV	La Libertad	Population			739270	WorldBank_Subnational_Population	https://datacatalog.worldbank.org/dataset/subnational-population-database	Estimated population, disaggregated at highest subnational administrative unit	El Salvador_La Libertad_Population__
El Salvador	SLV	La Paz	Population			344669	WorldBank_Subnational_Population	https://datacatalog.worldbank.org/dataset/subnational-population-database	Estimated population, disaggregated at highest subnational administrative unit	El Salvador_La Paz_Population__
El Salvador	SLV	La Union	Population			266510	WorldBank_Subnational_Population	https://datacatalog.worldbank.org/dataset/subnational-population-database	Estimated population, disaggregated at highest subnational administrative unit	El Salvador_La Union_Population__
El Salvador	SLV	Morazan	Population			195559	WorldBank_Subnational_Population	https://datacatalog.worldbank.org/dataset/subnational-population-database	Estimated population, disaggregated at highest subnational administrative unit	El Salvador_Morazan_Population__
El Salvador	SLV	San Miguel	Population			485701	WorldBank_Subnational_Population	https://datacatalog.worldbank.org/dataset/subnational-population-database	Estimated population, disaggregated at highest subnational administrative unit	El Salvador_San Miguel_Population__
El Salvador	SLV	San Salvador	Population			1.75332e+06	WorldBank_Subnational_Population	https://datacatalog.worldbank.org/dataset/subnational-population-database	Estimated population, disaggregated at highest subnational administrative unit	El Salvador_San Salvador_Population__
El Salvador	SLV	San Vicente	Population			181108	WorldBank_Subnational_Population	https://datacatalog.worldbank.org/dataset/subnational-population-database	Estimated population, disaggregated at highest subnational administrative unit	El Salvador_San Vicente_Population__
El Salvador	SLV	Santa Ana	Population			585794	WorldBank_Subnational_Population	https://datacatalog.worldbank.org/dataset/subnational-population-database	Estimated population, disaggregated at highest subnational administrative unit	El Salvador_Santa Ana_Population__
El Salvador	SLV	Sonsonate	Population			491120	WorldBank_Subnational_Population	https://datacatalog.worldbank.org/dataset/subnational-population-database	Estimated population, disaggregated at highest subnational administrative unit	El Salvador_Sonsonate_Population__
El Salvador	SLV	Usulutan	Population			384887	WorldBank_Subnational_Population	https://datacatalog.worldbank.org/dataset/subnational-population-database	Estimated population, disaggregated at highest subnational administrative unit	El Salvador_Usulutan_Population__
Estonia	EST	Harju	Population			590650	WorldBank_Subnational_Population	https://datacatalog.worldbank.org/dataset/subnational-population-database	Estimated population, disaggregated at highest subnational administrative unit	Estonia_Harju_Population__
Estonia	EST	Hiiu	Population			8534.31	WorldBank_Subnational_Population	https://datacatalog.worldbank.org/dataset/subnational-population-database	Estimated population, disaggregated at highest subnational administrative unit	Estonia_Hiiu_Population__
Estonia	EST	Ida-Viru	Population			136814	WorldBank_Subnational_Population	https://datacatalog.worldbank.org/dataset/subnational-population-database	Estimated population, disaggregated at highest subnational administrative unit	Estonia_Ida-Viru_Population__
Estonia	EST	Jarva	Population			27225.5	WorldBank_Subnational_Population	https://datacatalog.worldbank.org/dataset/subnational-population-database	Estimated population, disaggregated at highest subnational administrative unit	Estonia_Jarva_Population__
Estonia	EST	Jogeva	Population			27975.5	WorldBank_Subnational_Population	https://datacatalog.worldbank.org/dataset/subnational-population-database	Estimated population, disaggregated at highest subnational administrative unit	Estonia_Jogeva_Population__
Estonia	EST	Laane	Population			22424	WorldBank_Subnational_Population	https://datacatalog.worldbank.org/dataset/subnational-population-database	Estimated population, disaggregated at highest subnational administrative unit	Estonia_Laane_Population__
Estonia	EST	Laane-Viru	Population			55120.1	WorldBank_Subnational_Population	https://datacatalog.worldbank.org/dataset/subnational-population-database	Estimated population, disaggregated at highest subnational administrative unit	Estonia_Laane-Viru_Population__
Estonia	EST	Pärnu	Population			79019.6	WorldBank_Subnational_Population	https://datacatalog.worldbank.org/dataset/subnational-population-database	Estimated population, disaggregated at highest subnational administrative unit	Estonia_Pärnu_Population__
Estonia	EST	Polva	Population			25681.4	WorldBank_Subnational_Population	https://datacatalog.worldbank.org/dataset/subnational-population-database	Estimated population, disaggregated at highest subnational administrative unit	Estonia_Polva_Population__
Estonia	EST	Rapla	Population			33409.3	WorldBank_Subnational_Population	https://datacatalog.worldbank.org/dataset/subnational-population-database	Estimated population, disaggregated at highest subnational administrative unit	Estonia_Rapla_Population__
Estonia	EST	Saare	Population			30269.6	WorldBank_Subnational_Population	https://datacatalog.worldbank.org/dataset/subnational-population-database	Estimated population, disaggregated at highest subnational administrative unit	Estonia_Saare_Population__
Estonia	EST	Tartu	Population			150500	WorldBank_Subnational_Population	https://datacatalog.worldbank.org/dataset/subnational-population-database	Estimated population, disaggregated at highest subnational administrative unit	Estonia_Tartu_Population__
Estonia	EST	Valga	Population			27887.3	WorldBank_Subnational_Population	https://datacatalog.worldbank.org/dataset/subnational-population-database	Estimated population, disaggregated at highest subnational administrative unit	Estonia_Valga_Population__
Estonia	EST	Viljandi	Population			42958.3	WorldBank_Subnational_Population	https://datacatalog.worldbank.org/dataset/subnational-population-database	Estimated population, disaggregated at highest subnational administrative unit	Estonia_Viljandi_Population__
Estonia	EST	Voru	Population			30774.5	WorldBank_Subnational_Population	https://datacatalog.worldbank.org/dataset/subnational-population-database	Estimated population, disaggregated at highest subnational administrative unit	Estonia_Voru_Population__
Ethiopia	ETH	Addis Ababa	Population			4.02286e+06	WorldBank_Subnational_Population	https://datacatalog.worldbank.org/dataset/subnational-population-database	Estimated population, disaggregated at highest subnational administrative unit	Ethiopia_Addis Ababa_Population__
Ethiopia	ETH	Afar	Population			2.04133e+06	WorldBank_Subnational_Population	https://datacatalog.worldbank.org/dataset/subnational-population-database	Estimated population, disaggregated at highest subnational administrative unit	Ethiopia_Afar_Population__
Ethiopia	ETH	Amhara	Population			2.52885e+07	WorldBank_Subnational_Population	https://datacatalog.worldbank.org/dataset/subnational-population-database	Estimated population, disaggregated at highest subnational administrative unit	Ethiopia_Amhara_Population__
Ethiopia	ETH	Beneshangul Gumu	Population			1.15169e+06	WorldBank_Subnational_Population	https://datacatalog.worldbank.org/dataset/subnational-population-database	Estimated population, disaggregated at highest subnational administrative unit	Ethiopia_Beneshangul Gumu_Population__
Ethiopia	ETH	Dire Dawa	Population			502083	WorldBank_Subnational_Population	https://datacatalog.worldbank.org/dataset/subnational-population-database	Estimated population, disaggregated at highest subnational administrative unit	Ethiopia_Dire Dawa_Population__
Ethiopia	ETH	Gambela	Population			450723	WorldBank_Subnational_Population	https://datacatalog.worldbank.org/dataset/subnational-population-database	Estimated population, disaggregated at highest subnational administrative unit	Ethiopia_Gambela_Population__
Ethiopia	ETH	Hareri	Population			269417	WorldBank_Subnational_Population	https://datacatalog.worldbank.org/dataset/subnational-population-database	Estimated population, disaggregated at highest subnational administrative unit	Ethiopia_Hareri_Population__
Ethiopia	ETH	Oromia	Population			3.96455e+07	WorldBank_Subnational_Population	https://datacatalog.worldbank.org/dataset/subnational-population-database	Estimated population, disaggregated at highest subnational administrative unit	Ethiopia_Oromia_Population__
Ethiopia	ETH	SNNPR	Population			2.19225e+07	WorldBank_Subnational_Population	https://datacatalog.worldbank.org/dataset/subnational-population-database	Estimated population, disaggregated at highest subnational administrative unit	Ethiopia_SNNPR_Population__
Ethiopia	ETH	Somali	Population			6.66131e+06	WorldBank_Subnational_Population	https://datacatalog.worldbank.org/dataset/subnational-population-database	Estimated population, disaggregated at highest subnational administrative unit	Ethiopia_Somali_Population__
Ethiopia	ETH	Tigray	Population			6.33881e+06	WorldBank_Subnational_Population	https://datacatalog.worldbank.org/dataset/subnational-population-database	Estimated population, disaggregated at highest subnational administrative unit	Ethiopia_Tigray_Population__
Gambia, The	GMB	Banjul	Population			28144.6	WorldBank_Subnational_Population	https://datacatalog.worldbank.org/dataset/subnational-population-database	Estimated population, disaggregated at highest subnational administrative unit	Gambia, The_Banjul_Population__
Gambia, The	GMB	Basse	Population			269402	WorldBank_Subnational_Population	https://datacatalog.worldbank.org/dataset/subnational-population-database	Estimated population, disaggregated at highest subnational administrative unit	Gambia, The_Basse_Population__
Gambia, The	GMB	Brikama	Population			877887	WorldBank_Subnational_Population	https://datacatalog.worldbank.org/dataset/subnational-population-database	Estimated population, disaggregated at highest subnational administrative unit	Gambia, The_Brikama_Population__
Gambia, The	GMB	Janjanbureh	Population			135949	WorldBank_Subnational_Population	https://datacatalog.worldbank.org/dataset/subnational-population-database	Estimated population, disaggregated at highest subnational administrative unit	Gambia, The_Janjanbureh_Population__
Gambia, The	GMB	Kanifing	Population			409248	WorldBank_Subnational_Population	https://datacatalog.worldbank.org/dataset/subnational-population-database	Estimated population, disaggregated at highest subnational administrative unit	Gambia, The_Kanifing_Population__
Gambia, The	GMB	Kerewan	Population			245488	WorldBank_Subnational_Population	https://datacatalog.worldbank.org/dataset/subnational-population-database	Estimated population, disaggregated at highest subnational administrative unit	Gambia, The_Kerewan_Population__
Gambia, The	GMB	Kuntaur	Population			109725	WorldBank_Subnational_Population	https://datacatalog.worldbank.org/dataset/subnational-population-database	Estimated population, disaggregated at highest subnational administrative unit	Gambia, The_Kuntaur_Population__
Gambia, The	GMB	Mansakonko	Population			86656.9	WorldBank_Subnational_Population	https://datacatalog.worldbank.org/dataset/subnational-population-database	Estimated population, disaggregated at highest subnational administrative unit	Gambia, The_Mansakonko_Population__
Georgia	GEO	Adjara Aut. Rep.	Population			314725	WorldBank_Subnational_Population	https://datacatalog.worldbank.org/dataset/subnational-population-database	Estimated population, disaggregated at highest subnational administrative unit	Georgia_Adjara Aut. Rep._Population__
Georgia	GEO	Guria	Population			104900	WorldBank_Subnational_Population	https://datacatalog.worldbank.org/dataset/subnational-population-database	Estimated population, disaggregated at highest subnational administrative unit	Georgia_Guria_Population__
Georgia	GEO	Imereti	Population			541287	WorldBank_Subnational_Population	https://datacatalog.worldbank.org/dataset/subnational-population-database	Estimated population, disaggregated at highest subnational administrative unit	Georgia_Imereti_Population__
Georgia	GEO	Kakheti	Population			308853	WorldBank_Subnational_Population	https://datacatalog.worldbank.org/dataset/subnational-population-database	Estimated population, disaggregated at highest subnational administrative unit	Georgia_Kakheti_Population__
Georgia	GEO	Kvemo Kartli	Population			397493	WorldBank_Subnational_Population	https://datacatalog.worldbank.org/dataset/subnational-population-database	Estimated population, disaggregated at highest subnational administrative unit	Georgia_Kvemo Kartli_Population__
Georgia	GEO	Mtskheta-Mtianeti	Population			69686.3	WorldBank_Subnational_Population	https://datacatalog.worldbank.org/dataset/subnational-population-database	Estimated population, disaggregated at highest subnational administrative unit	Georgia_Mtskheta-Mtianeti_Population__
Georgia	GEO	Racha-Lechkhumi and Kvemo (lower) Svaneti	Population			32759.8	WorldBank_Subnational_Population	https://datacatalog.worldbank.org/dataset/subnational-population-database	Estimated population, disaggregated at highest subnational administrative unit	Georgia_Racha-Lechkhumi and Kvemo (lower) Svaneti_Population__
Georgia	GEO	Samergelo and Zemo (upper) Svaneti	Population			372088	WorldBank_Subnational_Population	https://datacatalog.worldbank.org/dataset/subnational-population-database	Estimated population, disaggregated at highest subnational administrative unit	Georgia_Samergelo and Zemo (upper) Svaneti_Population__
Georgia	GEO	Samtskhe-Javakheti	Population			168551	WorldBank_Subnational_Population	https://datacatalog.worldbank.org/dataset/subnational-population-database	Estimated population, disaggregated at highest subnational administrative unit	Georgia_Samtskhe-Javakheti_Population__
Georgia	GEO	Shida Kartli	Population			241502	WorldBank_Subnational_Population	https://datacatalog.worldbank.org/dataset/subnational-population-database	Estimated population, disaggregated at highest subnational administrative unit	Georgia_Shida Kartli_Population__
Georgia	GEO	Tbilisi	Population			954471	WorldBank_Subnational_Population	https://datacatalog.worldbank.org/dataset/subnational-population-database	Estimated population, disaggregated at highest subnational administrative unit	Georgia_Tbilisi_Population__
Ghana	GHA	Ashanti	Population			5.83442e+06	WorldBank_Subnational_Population	https://datacatalog.worldbank.org/dataset/subnational-population-database	Estimated population, disaggregated at highest subnational administrative unit	Ghana_Ashanti_Population__
Ghana	GHA	Brong Ahafo	Population			2.75005e+06	WorldBank_Subnational_Population	https://datacatalog.worldbank.org/dataset/subnational-population-database	Estimated population, disaggregated at highest subnational administrative unit	Ghana_Brong Ahafo_Population__
Ghana	GHA	Central	Population			2.76222e+06	WorldBank_Subnational_Population	https://datacatalog.worldbank.org/dataset/subnational-population-database	Estimated population, disaggregated at highest subnational administrative unit	Ghana_Central_Population__
Ghana	GHA	Eastern	Population			3.09481e+06	WorldBank_Subnational_Population	https://datacatalog.worldbank.org/dataset/subnational-population-database	Estimated population, disaggregated at highest subnational administrative unit	Ghana_Eastern_Population__
Ghana	GHA	Greater Accra	Population			5.02698e+06	WorldBank_Subnational_Population	https://datacatalog.worldbank.org/dataset/subnational-population-database	Estimated population, disaggregated at highest subnational administrative unit	Ghana_Greater Accra_Population__
Ghana	GHA	Northern	Population			3.08244e+06	WorldBank_Subnational_Population	https://datacatalog.worldbank.org/dataset/subnational-population-database	Estimated population, disaggregated at highest subnational administrative unit	Ghana_Northern_Population__
Ghana	GHA	Upper East	Population			1.15132e+06	WorldBank_Subnational_Population	https://datacatalog.worldbank.org/dataset/subnational-population-database	Estimated population, disaggregated at highest subnational administrative unit	Ghana_Upper East_Population__
Ghana	GHA	Upper West	Population			810926	WorldBank_Subnational_Population	https://datacatalog.worldbank.org/dataset/subnational-population-database	Estimated population, disaggregated at highest subnational administrative unit	Ghana_Upper West_Population__
Ghana	GHA	Volta	Population			2.54965e+06	WorldBank_Subnational_Population	https://datacatalog.worldbank.org/dataset/subnational-population-database	Estimated population, disaggregated at highest subnational administrative unit	Ghana_Volta_Population__
Ghana	GHA	Western	Population			2.76957e+06	WorldBank_Subnational_Population	https://datacatalog.worldbank.org/dataset/subnational-population-database	Estimated population, disaggregated at highest subnational administrative unit	Ghana_Western_Population__
Guatemala	GTM	Alta Verapaz	Population			1.39114e+06	WorldBank_Subnational_Population	https://datacatalog.worldbank.org/dataset/subnational-population-database	Estimated population, disaggregated at highest subnational administrative unit	Guatemala_Alta Verapaz_Population__
Guatemala	GTM	Baja Verapaz	Population			316370	WorldBank_Subnational_Population	https://datacatalog.worldbank.org/dataset/subnational-population-database	Estimated population, disaggregated at highest subnational administrative unit	Guatemala_Baja Verapaz_Population__
Guatemala	GTM	Chimaltenango	Population			749544	WorldBank_Subnational_Population	https://datacatalog.worldbank.org/dataset/subnational-population-database	Estimated population, disaggregated at highest subnational administrative unit	Guatemala_Chimaltenango_Population__
Guatemala	GTM	Chiquimula	Population			426520	WorldBank_Subnational_Population	https://datacatalog.worldbank.org/dataset/subnational-population-database	Estimated population, disaggregated at highest subnational administrative unit	Guatemala_Chiquimula_Population__
Guatemala	GTM	El Progreso	Population			172262	WorldBank_Subnational_Population	https://datacatalog.worldbank.org/dataset/subnational-population-database	Estimated population, disaggregated at highest subnational administrative unit	Guatemala_El Progreso_Population__
Guatemala	GTM	Escuintla	Population			822123	WorldBank_Subnational_Population	https://datacatalog.worldbank.org/dataset/subnational-population-database	Estimated population, disaggregated at highest subnational administrative unit	Guatemala_Escuintla_Population__
Guatemala	GTM	Guatemala	Population			3.57163e+06	WorldBank_Subnational_Population	https://datacatalog.worldbank.org/dataset/subnational-population-database	Estimated population, disaggregated at highest subnational administrative unit	Guatemala_Guatemala_Population__
Guatemala	GTM	Huehuetenango	Population			1.37941e+06	WorldBank_Subnational_Population	https://datacatalog.worldbank.org/dataset/subnational-population-database	Estimated population, disaggregated at highest subnational administrative unit	Guatemala_Huehuetenango_Population__
Guatemala	GTM	Izabal	Population			492292	WorldBank_Subnational_Population	https://datacatalog.worldbank.org/dataset/subnational-population-database	Estimated population, disaggregated at highest subnational administrative unit	Guatemala_Izabal_Population__
Guatemala	GTM	Jalapa	Population			382127	WorldBank_Subnational_Population	https://datacatalog.worldbank.org/dataset/subnational-population-database	Estimated population, disaggregated at highest subnational administrative unit	Guatemala_Jalapa_Population__
Guatemala	GTM	Jutiapa	Population			475718	WorldBank_Subnational_Population	https://datacatalog.worldbank.org/dataset/subnational-population-database	Estimated population, disaggregated at highest subnational administrative unit	Guatemala_Jutiapa_Population__
Guatemala	GTM	Peten	Population			857877	WorldBank_Subnational_Population	https://datacatalog.worldbank.org/dataset/subnational-population-database	Estimated population, disaggregated at highest subnational administrative unit	Guatemala_Peten_Population__
Guatemala	GTM	Quetzaltenango	Population			919123	WorldBank_Subnational_Population	https://datacatalog.worldbank.org/dataset/subnational-population-database	Estimated population, disaggregated at highest subnational administrative unit	Guatemala_Quetzaltenango_Population__
Guatemala	GTM	Quiche	Population			1.20733e+06	WorldBank_Subnational_Population	https://datacatalog.worldbank.org/dataset/subnational-population-database	Estimated population, disaggregated at highest subnational administrative unit	Guatemala_Quiche_Population__
Guatemala	GTM	Retalhuleu	Population			353863	WorldBank_Subnational_Population	https://datacatalog.worldbank.org/dataset/subnational-population-database	Estimated population, disaggregated at highest subnational administrative unit	Guatemala_Retalhuleu_Population__
Guatemala	GTM	Sacatepequez	Population			367985	WorldBank_Subnational_Population	https://datacatalog.worldbank.org/dataset/subnational-population-database	Estimated population, disaggregated at highest subnational administrative unit	Guatemala_Sacatepequez_Population__
Guatemala	GTM	San Marcos	Population			1.19983e+06	WorldBank_Subnational_Population	https://datacatalog.worldbank.org/dataset/subnational-population-database	Estimated population, disaggregated at highest subnational administrative unit	Guatemala_San Marcos_Population__
Guatemala	GTM	Santa Rosa	Population			382801	WorldBank_Subnational_Population	https://datacatalog.worldbank.org/dataset/subnational-population-database	Estimated population, disaggregated at highest subnational administrative unit	Guatemala_Santa Rosa_Population__
Guatemala	GTM	Solola	Population			543145	WorldBank_Subnational_Population	https://datacatalog.worldbank.org/dataset/subnational-population-database	Estimated population, disaggregated at highest subnational administrative unit	Guatemala_Solola_Population__
Guatemala	GTM	Suchitepequez	Population			607240	WorldBank_Subnational_Population	https://datacatalog.worldbank.org/dataset/subnational-population-database	Estimated population, disaggregated at highest subnational administrative unit	Guatemala_Suchitepequez_Population__
Guatemala	GTM	Totonicapan	Population			591105	WorldBank_Subnational_Population	https://datacatalog.worldbank.org/dataset/subnational-population-database	Estimated population, disaggregated at highest subnational administrative unit	Guatemala_Totonicapan_Population__
Guatemala	GTM	Zacapa	Population			237441	WorldBank_Subnational_Population	https://datacatalog.worldbank.org/dataset/subnational-population-database	Estimated population, disaggregated at highest subnational administrative unit	Guatemala_Zacapa_Population__
Guinea	GIN	Boke	Population			1.31053e+06	WorldBank_Subnational_Population	https://datacatalog.worldbank.org/dataset/subnational-population-database	Estimated population, disaggregated at highest subnational administrative unit	Guinea_Boke_Population__
Guinea	GIN	Conakry	Population			2.0211e+06	WorldBank_Subnational_Population	https://datacatalog.worldbank.org/dataset/subnational-population-database	Estimated population, disaggregated at highest subnational administrative unit	Guinea_Conakry_Population__
Guinea	GIN	Faranah	Population			1.14234e+06	WorldBank_Subnational_Population	https://datacatalog.worldbank.org/dataset/subnational-population-database	Estimated population, disaggregated at highest subnational administrative unit	Guinea_Faranah_Population__
Guinea	GIN	Kankan	Population			2.40736e+06	WorldBank_Subnational_Population	https://datacatalog.worldbank.org/dataset/subnational-population-database	Estimated population, disaggregated at highest subnational administrative unit	Guinea_Kankan_Population__
Guinea	GIN	Kindia	Population			1.88971e+06	WorldBank_Subnational_Population	https://datacatalog.worldbank.org/dataset/subnational-population-database	Estimated population, disaggregated at highest subnational administrative unit	Guinea_Kindia_Population__
Guinea	GIN	Labe	Population			1.20699e+06	WorldBank_Subnational_Population	https://datacatalog.worldbank.org/dataset/subnational-population-database	Estimated population, disaggregated at highest subnational administrative unit	Guinea_Labe_Population__
Guinea	GIN	Mamou	Population			887309	WorldBank_Subnational_Population	https://datacatalog.worldbank.org/dataset/subnational-population-database	Estimated population, disaggregated at highest subnational administrative unit	Guinea_Mamou_Population__
Guinea	GIN	Nzerekore	Population			2.01616e+06	WorldBank_Subnational_Population	https://datacatalog.worldbank.org/dataset/subnational-population-database	Estimated population, disaggregated at highest subnational administrative unit	Guinea_Nzerekore_Population__
Guinea-Bissau	GNB	Bafata	Population			253473	WorldBank_Subnational_Population	https://datacatalog.worldbank.org/dataset/subnational-population-database	Estimated population, disaggregated at highest subnational administrative unit	Guinea-Bissau_Bafata_Population__
Guinea-Bissau	GNB	Biombo	Population			123676	WorldBank_Subnational_Population	https://datacatalog.worldbank.org/dataset/subnational-population-database	Estimated population, disaggregated at highest subnational administrative unit	Guinea-Bissau_Biombo_Population__
Guinea-Bissau	GNB	Bolama	Population			38068.6	WorldBank_Subnational_Population	https://datacatalog.worldbank.org/dataset/subnational-population-database	Estimated population, disaggregated at highest subnational administrative unit	Guinea-Bissau_Bolama_Population__
Guinea-Bissau	GNB	Cacheu	Population			222510	WorldBank_Subnational_Population	https://datacatalog.worldbank.org/dataset/subnational-population-database	Estimated population, disaggregated at highest subnational administrative unit	Guinea-Bissau_Cacheu_Population__
Guinea-Bissau	GNB	Gabu	Population			269885	WorldBank_Subnational_Population	https://datacatalog.worldbank.org/dataset/subnational-population-database	Estimated population, disaggregated at highest subnational administrative unit	Guinea-Bissau_Gabu_Population__
Guinea-Bissau	GNB	Oio	Population			271289	WorldBank_Subnational_Population	https://datacatalog.worldbank.org/dataset/subnational-population-database	Estimated population, disaggregated at highest subnational administrative unit	Guinea-Bissau_Oio_Population__
Guinea-Bissau	GNB	Quinara	Population			77517.2	WorldBank_Subnational_Population	https://datacatalog.worldbank.org/dataset/subnational-population-database	Estimated population, disaggregated at highest subnational administrative unit	Guinea-Bissau_Quinara_Population__
Guinea-Bissau	GNB	Sector Autonomo De Bissau	Population			528444	WorldBank_Subnational_Population	https://datacatalog.worldbank.org/dataset/subnational-population-database	Estimated population, disaggregated at highest subnational administrative unit	Guinea-Bissau_Sector Autonomo De Bissau_Population__
Guinea-Bissau	GNB	Tombali	Population			110426	WorldBank_Subnational_Population	https://datacatalog.worldbank.org/dataset/subnational-population-database	Estimated population, disaggregated at highest subnational administrative unit	Guinea-Bissau_Tombali_Population__
Honduras	HND	Atlantida	Population			471811	WorldBank_Subnational_Population	https://datacatalog.worldbank.org/dataset/subnational-population-database	Estimated population, disaggregated at highest subnational administrative unit	Honduras_Atlantida_Population__
Honduras	HND	Choluteca	Population			533397	WorldBank_Subnational_Population	https://datacatalog.worldbank.org/dataset/subnational-population-database	Estimated population, disaggregated at highest subnational administrative unit	Honduras_Choluteca_Population__
Honduras	HND	Colon	Population			346172	WorldBank_Subnational_Population	https://datacatalog.worldbank.org/dataset/subnational-population-database	Estimated population, disaggregated at highest subnational administrative unit	Honduras_Colon_Population__
Honduras	HND	Comayagua	Population			543409	WorldBank_Subnational_Population	https://datacatalog.worldbank.org/dataset/subnational-population-database	Estimated population, disaggregated at highest subnational administrative unit	Honduras_Comayagua_Population__
Honduras	HND	Copan	Population			422159	WorldBank_Subnational_Population	https://datacatalog.worldbank.org/dataset/subnational-population-database	Estimated population, disaggregated at highest subnational administrative unit	Honduras_Copan_Population__
Honduras	HND	Cortes	Population			1.94716e+06	WorldBank_Subnational_Population	https://datacatalog.worldbank.org/dataset/subnational-population-database	Estimated population, disaggregated at highest subnational administrative unit	Honduras_Cortes_Population__
Honduras	HND	Francisco Morazan	Population			511625	WorldBank_Subnational_Population	https://datacatalog.worldbank.org/dataset/subnational-population-database	Estimated population, disaggregated at highest subnational administrative unit	Honduras_Francisco Morazan_Population__
Honduras	HND	Gracias A Dios	Population			112902	WorldBank_Subnational_Population	https://datacatalog.worldbank.org/dataset/subnational-population-database	Estimated population, disaggregated at highest subnational administrative unit	Honduras_Gracias A Dios_Population__
Honduras	HND	Intibuca	Population			291120	WorldBank_Subnational_Population	https://datacatalog.worldbank.org/dataset/subnational-population-database	Estimated population, disaggregated at highest subnational administrative unit	Honduras_Intibuca_Population__
Honduras	HND	Islas De Bahia	Population			60411.8	WorldBank_Subnational_Population	https://datacatalog.worldbank.org/dataset/subnational-population-database	Estimated population, disaggregated at highest subnational administrative unit	Honduras_Islas De Bahia_Population__
Honduras	HND	La Paz	Population			239350	WorldBank_Subnational_Population	https://datacatalog.worldbank.org/dataset/subnational-population-database	Estimated population, disaggregated at highest subnational administrative unit	Honduras_La Paz_Population__
Honduras	HND	Lempira	Population			388275	WorldBank_Subnational_Population	https://datacatalog.worldbank.org/dataset/subnational-population-database	Estimated population, disaggregated at highest subnational administrative unit	Honduras_Lempira_Population__
Honduras	HND	Ocotepeque	Population			160556	WorldBank_Subnational_Population	https://datacatalog.worldbank.org/dataset/subnational-population-database	Estimated population, disaggregated at highest subnational administrative unit	Honduras_Ocotepeque_Population__
Honduras	HND	Olancho	Population			609127	WorldBank_Subnational_Population	https://datacatalog.worldbank.org/dataset/subnational-population-database	Estimated population, disaggregated at highest subnational administrative unit	Honduras_Olancho_Population__
Honduras	HND	Paraiso	Population			1.69101e+06	WorldBank_Subnational_Population	https://datacatalog.worldbank.org/dataset/subnational-population-database	Estimated population, disaggregated at highest subnational administrative unit	Honduras_Paraiso_Population__
Honduras	HND	Santa Barbara	Population			468551	WorldBank_Subnational_Population	https://datacatalog.worldbank.org/dataset/subnational-population-database	Estimated population, disaggregated at highest subnational administrative unit	Honduras_Santa Barbara_Population__
Honduras	HND	Valle	Population			192483	WorldBank_Subnational_Population	https://datacatalog.worldbank.org/dataset/subnational-population-database	Estimated population, disaggregated at highest subnational administrative unit	Honduras_Valle_Population__
Honduras	HND	Yoro	Population			643326	WorldBank_Subnational_Population	https://datacatalog.worldbank.org/dataset/subnational-population-database	Estimated population, disaggregated at highest subnational administrative unit	Honduras_Yoro_Population__
Hungary	HUN	Bacs-kiskun	Population			504777	WorldBank_Subnational_Population	https://datacatalog.worldbank.org/dataset/subnational-population-database	Estimated population, disaggregated at highest subnational administrative unit	Hungary_Bacs-kiskun_Population__
Hungary	HUN	Baranya	Population			358936	WorldBank_Subnational_Population	https://datacatalog.worldbank.org/dataset/subnational-population-database	Estimated population, disaggregated at highest subnational administrative unit	Hungary_Baranya_Population__
Hungary	HUN	Bekes	Population			336895	WorldBank_Subnational_Population	https://datacatalog.worldbank.org/dataset/subnational-population-database	Estimated population, disaggregated at highest subnational administrative unit	Hungary_Bekes_Population__
Hungary	HUN	Borsod-abauj-zemplen	Population			645618	WorldBank_Subnational_Population	https://datacatalog.worldbank.org/dataset/subnational-population-database	Estimated population, disaggregated at highest subnational administrative unit	Hungary_Borsod-abauj-zemplen_Population__
Hungary	HUN	Budapest	Population			1.74115e+06	WorldBank_Subnational_Population	https://datacatalog.worldbank.org/dataset/subnational-population-database	Estimated population, disaggregated at highest subnational administrative unit	Hungary_Budapest_Population__
Hungary	HUN	Csongrad	Population			397505	WorldBank_Subnational_Population	https://datacatalog.worldbank.org/dataset/subnational-population-database	Estimated population, disaggregated at highest subnational administrative unit	Hungary_Csongrad_Population__
Hungary	HUN	Fejer	Population			416375	WorldBank_Subnational_Population	https://datacatalog.worldbank.org/dataset/subnational-population-database	Estimated population, disaggregated at highest subnational administrative unit	Hungary_Fejer_Population__
Hungary	HUN	Gyor-moson-sopron	Population			455953	WorldBank_Subnational_Population	https://datacatalog.worldbank.org/dataset/subnational-population-database	Estimated population, disaggregated at highest subnational administrative unit	Hungary_Gyor-moson-sopron_Population__
Hungary	HUN	Hajdu-bihar	Population			535549	WorldBank_Subnational_Population	https://datacatalog.worldbank.org/dataset/subnational-population-database	Estimated population, disaggregated at highest subnational administrative unit	Hungary_Hajdu-bihar_Population__
Hungary	HUN	Heves	Population			295054	WorldBank_Subnational_Population	https://datacatalog.worldbank.org/dataset/subnational-population-database	Estimated population, disaggregated at highest subnational administrative unit	Hungary_Heves_Population__
Hungary	HUN	Jasz-nagykun-szolnok	Population			369468	WorldBank_Subnational_Population	https://datacatalog.worldbank.org/dataset/subnational-population-database	Estimated population, disaggregated at highest subnational administrative unit	Hungary_Jasz-nagykun-szolnok_Population__
Hungary	HUN	Komarom-esztergom	Population			293179	WorldBank_Subnational_Population	https://datacatalog.worldbank.org/dataset/subnational-population-database	Estimated population, disaggregated at highest subnational administrative unit	Hungary_Komarom-esztergom_Population__
Hungary	HUN	Nograd	Population			189436	WorldBank_Subnational_Population	https://datacatalog.worldbank.org/dataset/subnational-population-database	Estimated population, disaggregated at highest subnational administrative unit	Hungary_Nograd_Population__
Hungary	HUN	Pest	Population			1.28276e+06	WorldBank_Subnational_Population	https://datacatalog.worldbank.org/dataset/subnational-population-database	Estimated population, disaggregated at highest subnational administrative unit	Hungary_Pest_Population__
Hungary	HUN	Somogy	Population			307321	WorldBank_Subnational_Population	https://datacatalog.worldbank.org/dataset/subnational-population-database	Estimated population, disaggregated at highest subnational administrative unit	Hungary_Somogy_Population__
Hungary	HUN	Szabolcs-szatmar-bereg	Population			552848	WorldBank_Subnational_Population	https://datacatalog.worldbank.org/dataset/subnational-population-database	Estimated population, disaggregated at highest subnational administrative unit	Hungary_Szabolcs-szatmar-bereg_Population__
Hungary	HUN	Tolna	Population			218716	WorldBank_Subnational_Population	https://datacatalog.worldbank.org/dataset/subnational-population-database	Estimated population, disaggregated at highest subnational administrative unit	Hungary_Tolna_Population__
Hungary	HUN	Vas	Population			248257	WorldBank_Subnational_Population	https://datacatalog.worldbank.org/dataset/subnational-population-database	Estimated population, disaggregated at highest subnational administrative unit	Hungary_Vas_Population__
Hungary	HUN	Veszprem	Population			338556	WorldBank_Subnational_Population	https://datacatalog.worldbank.org/dataset/subnational-population-database	Estimated population, disaggregated at highest subnational administrative unit	Hungary_Veszprem_Population__
Hungary	HUN	Zala	Population			271407	WorldBank_Subnational_Population	https://datacatalog.worldbank.org/dataset/subnational-population-database	Estimated population, disaggregated at highest subnational administrative unit	Hungary_Zala_Population__
India	IND	Andaman and Nicobar Islands	Population			402525	WorldBank_Subnational_Population	https://datacatalog.worldbank.org/dataset/subnational-population-database	Estimated population, disaggregated at highest subnational administrative unit	India_Andaman and Nicobar Islands_Population__
India	IND	Andhra Pradesh	Population			9.25652e+07	WorldBank_Subnational_Population	https://datacatalog.worldbank.org/dataset/subnational-population-database	Estimated population, disaggregated at highest subnational administrative unit	India_Andhra Pradesh_Population__
India	IND	Arunachal Pradesh	Population			1.65288e+06	WorldBank_Subnational_Population	https://datacatalog.worldbank.org/dataset/subnational-population-database	Estimated population, disaggregated at highest subnational administrative unit	India_Arunachal Pradesh_Population__
India	IND	Assam	Population			3.53941e+07	WorldBank_Subnational_Population	https://datacatalog.worldbank.org/dataset/subnational-population-database	Estimated population, disaggregated at highest subnational administrative unit	India_Assam_Population__
India	IND	Bihar	Population			1.23546e+08	WorldBank_Subnational_Population	https://datacatalog.worldbank.org/dataset/subnational-population-database	Estimated population, disaggregated at highest subnational administrative unit	India_Bihar_Population__
India	IND	Chandigarh	Population			1.1987e+06	WorldBank_Subnational_Population	https://datacatalog.worldbank.org/dataset/subnational-population-database	Estimated population, disaggregated at highest subnational administrative unit	India_Chandigarh_Population__
India	IND	Chhattisgarh	Population			2.99846e+07	WorldBank_Subnational_Population	https://datacatalog.worldbank.org/dataset/subnational-population-database	Estimated population, disaggregated at highest subnational administrative unit	India_Chhattisgarh_Population__
India	IND	Dadra and Nagar Haveli	Population			467306	WorldBank_Subnational_Population	https://datacatalog.worldbank.org/dataset/subnational-population-database	Estimated population, disaggregated at highest subnational administrative unit	India_Dadra and Nagar Haveli_Population__
India	IND	Daman and Diu	Population			328608	WorldBank_Subnational_Population	https://datacatalog.worldbank.org/dataset/subnational-population-database	Estimated population, disaggregated at highest subnational administrative unit	India_Daman and Diu_Population__
India	IND	Delhi	Population			1.94866e+07	WorldBank_Subnational_Population	https://datacatalog.worldbank.org/dataset/subnational-population-database	Estimated population, disaggregated at highest subnational administrative unit	India_Delhi_Population__
India	IND	Goa	Population			1.56126e+06	WorldBank_Subnational_Population	https://datacatalog.worldbank.org/dataset/subnational-population-database	Estimated population, disaggregated at highest subnational administrative unit	India_Goa_Population__
India	IND	Gujarat	Population			6.95024e+07	WorldBank_Subnational_Population	https://datacatalog.worldbank.org/dataset/subnational-population-database	Estimated population, disaggregated at highest subnational administrative unit	India_Gujarat_Population__
India	IND	Haryana	Population			2.93089e+07	WorldBank_Subnational_Population	https://datacatalog.worldbank.org/dataset/subnational-population-database	Estimated population, disaggregated at highest subnational administrative unit	India_Haryana_Population__
India	IND	Himachal Pradesh	Population			7.58303e+06	WorldBank_Subnational_Population	https://datacatalog.worldbank.org/dataset/subnational-population-database	Estimated population, disaggregated at highest subnational administrative unit	India_Himachal Pradesh_Population__
India	IND	Jammu/Kashmir	Population			1.48251e+07	WorldBank_Subnational_Population	https://datacatalog.worldbank.org/dataset/subnational-population-database	Estimated population, disaggregated at highest subnational administrative unit	India_Jammu/Kashmir_Population__
India	IND	Jharkhand	Population			3.86489e+07	WorldBank_Subnational_Population	https://datacatalog.worldbank.org/dataset/subnational-population-database	Estimated population, disaggregated at highest subnational administrative unit	India_Jharkhand_Population__
India	IND	Karnataka	Population			6.88705e+07	WorldBank_Subnational_Population	https://datacatalog.worldbank.org/dataset/subnational-population-database	Estimated population, disaggregated at highest subnational administrative unit	India_Karnataka_Population__
India	IND	Kerala	Population			3.48865e+07	WorldBank_Subnational_Population	https://datacatalog.worldbank.org/dataset/subnational-population-database	Estimated population, disaggregated at highest subnational administrative unit	India_Kerala_Population__
India	IND	Lakshadweep	Population			68088.2	WorldBank_Subnational_Population	https://datacatalog.worldbank.org/dataset/subnational-population-database	Estimated population, disaggregated at highest subnational administrative unit	India_Lakshadweep_Population__
India	IND	Madhya Pradesh	Population			8.41189e+07	WorldBank_Subnational_Population	https://datacatalog.worldbank.org/dataset/subnational-population-database	Estimated population, disaggregated at highest subnational administrative unit	India_Madhya Pradesh_Population__
India	IND	Maharashtra	Population			1.26861e+08	WorldBank_Subnational_Population	https://datacatalog.worldbank.org/dataset/subnational-population-database	Estimated population, disaggregated at highest subnational administrative unit	India_Maharashtra_Population__
India	IND	Manipur	Population			3.12317e+06	WorldBank_Subnational_Population	https://datacatalog.worldbank.org/dataset/subnational-population-database	Estimated population, disaggregated at highest subnational administrative unit	India_Manipur_Population__
India	IND	Meghalaya	Population			3.57962e+06	WorldBank_Subnational_Population	https://datacatalog.worldbank.org/dataset/subnational-population-database	Estimated population, disaggregated at highest subnational administrative unit	India_Meghalaya_Population__
India	IND	Mizoram	Population			1.28218e+06	WorldBank_Subnational_Population	https://datacatalog.worldbank.org/dataset/subnational-population-database	Estimated population, disaggregated at highest subnational administrative unit	India_Mizoram_Population__
India	IND	Nagaland	Population			1.98142e+06	WorldBank_Subnational_Population	https://datacatalog.worldbank.org/dataset/subnational-population-database	Estimated population, disaggregated at highest subnational administrative unit	India_Nagaland_Population__
India	IND	Orissa	Population			4.6749e+07	WorldBank_Subnational_Population	https://datacatalog.worldbank.org/dataset/subnational-population-database	Estimated population, disaggregated at highest subnational administrative unit	India_Orissa_Population__
India	IND	Puducherry	Population			1.50167e+06	WorldBank_Subnational_Population	https://datacatalog.worldbank.org/dataset/subnational-population-database	Estimated population, disaggregated at highest subnational administrative unit	India_Puducherry_Population__
India	IND	Punjab	Population			3.08273e+07	WorldBank_Subnational_Population	https://datacatalog.worldbank.org/dataset/subnational-population-database	Estimated population, disaggregated at highest subnational administrative unit	India_Punjab_Population__
India	IND	Rajasthan	Population			8.00369e+07	WorldBank_Subnational_Population	https://datacatalog.worldbank.org/dataset/subnational-population-database	Estimated population, disaggregated at highest subnational administrative unit	India_Rajasthan_Population__
India	IND	Sikkim	Population			670034	WorldBank_Subnational_Population	https://datacatalog.worldbank.org/dataset/subnational-population-database	Estimated population, disaggregated at highest subnational administrative unit	India_Sikkim_Population__
India	IND	Tamil Nadu	Population			8.12364e+07	WorldBank_Subnational_Population	https://datacatalog.worldbank.org/dataset/subnational-population-database	Estimated population, disaggregated at highest subnational administrative unit	India_Tamil Nadu_Population__
India	IND	Tripura	Population			4.11205e+06	WorldBank_Subnational_Population	https://datacatalog.worldbank.org/dataset/subnational-population-database	Estimated population, disaggregated at highest subnational administrative unit	India_Tripura_Population__
India	IND	Uttar Pradesh	Population			2.3097e+08	WorldBank_Subnational_Population	https://datacatalog.worldbank.org/dataset/subnational-population-database	Estimated population, disaggregated at highest subnational administrative unit	India_Uttar Pradesh_Population__
India	IND	Uttarakhand	Population			1.16448e+07	WorldBank_Subnational_Population	https://datacatalog.worldbank.org/dataset/subnational-population-database	Estimated population, disaggregated at highest subnational administrative unit	India_Uttarakhand_Population__
India	IND	West Bengal	Population			1.01778e+08	WorldBank_Subnational_Population	https://datacatalog.worldbank.org/dataset/subnational-population-database	Estimated population, disaggregated at highest subnational administrative unit	India_West Bengal_Population__
Indonesia	IDN	Bali	Population			4.66519e+06	WorldBank_Subnational_Population	https://datacatalog.worldbank.org/dataset/subnational-population-database	Estimated population, disaggregated at highest subnational administrative unit	Indonesia_Bali_Population__
Indonesia	IDN	Banten	Population			1.33453e+07	WorldBank_Subnational_Population	https://datacatalog.worldbank.org/dataset/subnational-population-database	Estimated population, disaggregated at highest subnational administrative unit	Indonesia_Banten_Population__
Indonesia	IDN	Bengkulu	Population			1.86638e+06	WorldBank_Subnational_Population	https://datacatalog.worldbank.org/dataset/subnational-population-database	Estimated population, disaggregated at highest subnational administrative unit	Indonesia_Bengkulu_Population__
Indonesia	IDN	DI Yogyakarta	Population			3.79883e+06	WorldBank_Subnational_Population	https://datacatalog.worldbank.org/dataset/subnational-population-database	Estimated population, disaggregated at highest subnational administrative unit	Indonesia_DI Yogyakarta_Population__
Indonesia	IDN	DKI Jakarta	Population			1.0855e+07	WorldBank_Subnational_Population	https://datacatalog.worldbank.org/dataset/subnational-population-database	Estimated population, disaggregated at highest subnational administrative unit	Indonesia_DKI Jakarta_Population__
Indonesia	IDN	Gorontalo	Population			1.25603e+06	WorldBank_Subnational_Population	https://datacatalog.worldbank.org/dataset/subnational-population-database	Estimated population, disaggregated at highest subnational administrative unit	Indonesia_Gorontalo_Population__
Indonesia	IDN	Jambi	Population			3.81227e+06	WorldBank_Subnational_Population	https://datacatalog.worldbank.org/dataset/subnational-population-database	Estimated population, disaggregated at highest subnational administrative unit	Indonesia_Jambi_Population__
Indonesia	IDN	Jawa Barat	Population			5.06577e+07	WorldBank_Subnational_Population	https://datacatalog.worldbank.org/dataset/subnational-population-database	Estimated population, disaggregated at highest subnational administrative unit	Indonesia_Jawa Barat_Population__
Indonesia	IDN	Jawa Tengah	Population			3.36027e+07	WorldBank_Subnational_Population	https://datacatalog.worldbank.org/dataset/subnational-population-database	Estimated population, disaggregated at highest subnational administrative unit	Indonesia_Jawa Tengah_Population__
Indonesia	IDN	Jawa Timur	Population			4.02243e+07	WorldBank_Subnational_Population	https://datacatalog.worldbank.org/dataset/subnational-population-database	Estimated population, disaggregated at highest subnational administrative unit	Indonesia_Jawa Timur_Population__
Indonesia	IDN	Kalimantan Barat	Population			4.7645e+06	WorldBank_Subnational_Population	https://datacatalog.worldbank.org/dataset/subnational-population-database	Estimated population, disaggregated at highest subnational administrative unit	Indonesia_Kalimantan Barat_Population__
Indonesia	IDN	Kalimantan Selatan	Population			4.29442e+06	WorldBank_Subnational_Population	https://datacatalog.worldbank.org/dataset/subnational-population-database	Estimated population, disaggregated at highest subnational administrative unit	Indonesia_Kalimantan Selatan_Population__
Indonesia	IDN	Kalimantan Tengah	Population			2.5793e+06	WorldBank_Subnational_Population	https://datacatalog.worldbank.org/dataset/subnational-population-database	Estimated population, disaggregated at highest subnational administrative unit	Indonesia_Kalimantan Tengah_Population__
Indonesia	IDN	Kalimantan Timur	Population			4.77683e+06	WorldBank_Subnational_Population	https://datacatalog.worldbank.org/dataset/subnational-population-database	Estimated population, disaggregated at highest subnational administrative unit	Indonesia_Kalimantan Timur_Population__
Indonesia	IDN	Kepulauan Bangka-Belitung	Population			1.57434e+06	WorldBank_Subnational_Population	https://datacatalog.worldbank.org/dataset/subnational-population-database	Estimated population, disaggregated at highest subnational administrative unit	Indonesia_Kepulauan Bangka-Belitung_Population__
Indonesia	IDN	Kepulauan Riau	Population			2.26625e+06	WorldBank_Subnational_Population	https://datacatalog.worldbank.org/dataset/subnational-population-database	Estimated population, disaggregated at highest subnational administrative unit	Indonesia_Kepulauan Riau_Population__
Indonesia	IDN	Lampung	Population			8.49313e+06	WorldBank_Subnational_Population	https://datacatalog.worldbank.org/dataset/subnational-population-database	Estimated population, disaggregated at highest subnational administrative unit	Indonesia_Lampung_Population__
Indonesia	IDN	Maluku Utara	Population			1.30986e+06	WorldBank_Subnational_Population	https://datacatalog.worldbank.org/dataset/subnational-population-database	Estimated population, disaggregated at highest subnational administrative unit	Indonesia_Maluku Utara_Population__
Indonesia	IDN	Maluku	Population			1.88059e+06	WorldBank_Subnational_Population	https://datacatalog.worldbank.org/dataset/subnational-population-database	Estimated population, disaggregated at highest subnational administrative unit	Indonesia_Maluku_Population__
Indonesia	IDN	Nanggroe Aceh Darussalam	Population			5.07096e+06	WorldBank_Subnational_Population	https://datacatalog.worldbank.org/dataset/subnational-population-database	Estimated population, disaggregated at highest subnational administrative unit	Indonesia_Nanggroe Aceh Darussalam_Population__
Indonesia	IDN	Nusa Tenggara Barat	Population			5.00074e+06	WorldBank_Subnational_Population	https://datacatalog.worldbank.org/dataset/subnational-population-database	Estimated population, disaggregated at highest subnational administrative unit	Indonesia_Nusa Tenggara Barat_Population__
Indonesia	IDN	Nusa Tenggara Timur	Population			5.43947e+06	WorldBank_Subnational_Population	https://datacatalog.worldbank.org/dataset/subnational-population-database	Estimated population, disaggregated at highest subnational administrative unit	Indonesia_Nusa Tenggara Timur_Population__
Indonesia	IDN	Papua Barat	Population			1.09999e+06	WorldBank_Subnational_Population	https://datacatalog.worldbank.org/dataset/subnational-population-database	Estimated population, disaggregated at highest subnational administrative unit	Indonesia_Papua Barat_Population__
Indonesia	IDN	Papua	Population			4.09822e+06	WorldBank_Subnational_Population	https://datacatalog.worldbank.org/dataset/subnational-population-database	Estimated population, disaggregated at highest subnational administrative unit	Indonesia_Papua_Population__
Indonesia	IDN	Riau	Population			7.4754e+06	WorldBank_Subnational_Population	https://datacatalog.worldbank.org/dataset/subnational-population-database	Estimated population, disaggregated at highest subnational administrative unit	Indonesia_Riau_Population__
Indonesia	IDN	Sulawesi Barat	Population			1.30473e+06	WorldBank_Subnational_Population	https://datacatalog.worldbank.org/dataset/subnational-population-database	Estimated population, disaggregated at highest subnational administrative unit	Indonesia_Sulawesi Barat_Population__
Indonesia	IDN	Sulawesi Selatan	Population			9.04816e+06	WorldBank_Subnational_Population	https://datacatalog.worldbank.org/dataset/subnational-population-database	Estimated population, disaggregated at highest subnational administrative unit	Indonesia_Sulawesi Selatan_Population__
Indonesia	IDN	Sulawesi Tengah	Population			3.06585e+06	WorldBank_Subnational_Population	https://datacatalog.worldbank.org/dataset/subnational-population-database	Estimated population, disaggregated at highest subnational administrative unit	Indonesia_Sulawesi Tengah_Population__
Indonesia	IDN	Sulawesi Tenggara	Population			2.66243e+06	WorldBank_Subnational_Population	https://datacatalog.worldbank.org/dataset/subnational-population-database	Estimated population, disaggregated at highest subnational administrative unit	Indonesia_Sulawesi Tenggara_Population__
Indonesia	IDN	Sulawesi Utara	Population			2.53451e+06	WorldBank_Subnational_Population	https://datacatalog.worldbank.org/dataset/subnational-population-database	Estimated population, disaggregated at highest subnational administrative unit	Indonesia_Sulawesi Utara_Population__
Indonesia	IDN	Sumatera Barat	Population			5.45838e+06	WorldBank_Subnational_Population	https://datacatalog.worldbank.org/dataset/subnational-population-database	Estimated population, disaggregated at highest subnational administrative unit	Indonesia_Sumatera Barat_Population__
Indonesia	IDN	Sumatera Selatan	Population			8.01222e+06	WorldBank_Subnational_Population	https://datacatalog.worldbank.org/dataset/subnational-population-database	Estimated population, disaggregated at highest subnational administrative unit	Indonesia_Sumatera Selatan_Population__
Indonesia	IDN	Sumatera Utara	Population			1.43399e+07	WorldBank_Subnational_Population	https://datacatalog.worldbank.org/dataset/subnational-population-database	Estimated population, disaggregated at highest subnational administrative unit	Indonesia_Sumatera Utara_Population__
Iran, Islamic Rep.	IRN	Alborz	Population			2.94526e+06	WorldBank_Subnational_Population	https://datacatalog.worldbank.org/dataset/subnational-population-database	Estimated population, disaggregated at highest subnational administrative unit	Iran, Islamic Rep._Alborz_Population__
Iran, Islamic Rep.	IRN	Ardebil	Population			1.28398e+06	WorldBank_Subnational_Population	https://datacatalog.worldbank.org/dataset/subnational-population-database	Estimated population, disaggregated at highest subnational administrative unit	Iran, Islamic Rep._Ardebil_Population__
Iran, Islamic Rep.	IRN	Bushehr	Population			1.26577e+06	WorldBank_Subnational_Population	https://datacatalog.worldbank.org/dataset/subnational-population-database	Estimated population, disaggregated at highest subnational administrative unit	Iran, Islamic Rep._Bushehr_Population__
Iran, Islamic Rep.	IRN	Chaharmahal-o bakhtiyar	Population			956167	WorldBank_Subnational_Population	https://datacatalog.worldbank.org/dataset/subnational-population-database	Estimated population, disaggregated at highest subnational administrative unit	Iran, Islamic Rep._Chaharmahal-o bakhtiyar_Population__
Iran, Islamic Rep.	IRN	East Azarbayejan	Population			3.92472e+06	WorldBank_Subnational_Population	https://datacatalog.worldbank.org/dataset/subnational-population-database	Estimated population, disaggregated at highest subnational administrative unit	Iran, Islamic Rep._East Azarbayejan_Population__
Iran, Islamic Rep.	IRN	Esfahan	Population			5.39291e+06	WorldBank_Subnational_Population	https://datacatalog.worldbank.org/dataset/subnational-population-database	Estimated population, disaggregated at highest subnational administrative unit	Iran, Islamic Rep._Esfahan_Population__
Iran, Islamic Rep.	IRN	Fars	Population			5.01528e+06	WorldBank_Subnational_Population	https://datacatalog.worldbank.org/dataset/subnational-population-database	Estimated population, disaggregated at highest subnational administrative unit	Iran, Islamic Rep._Fars_Population__
Iran, Islamic Rep.	IRN	Ghazvin	Population			1.29611e+06	WorldBank_Subnational_Population	https://datacatalog.worldbank.org/dataset/subnational-population-database	Estimated population, disaggregated at highest subnational administrative unit	Iran, Islamic Rep._Ghazvin_Population__
Iran, Islamic Rep.	IRN	Ghom	Population			1.31885e+06	WorldBank_Subnational_Population	https://datacatalog.worldbank.org/dataset/subnational-population-database	Estimated population, disaggregated at highest subnational administrative unit	Iran, Islamic Rep._Ghom_Population__
Iran, Islamic Rep.	IRN	Gilan	Population			2.60667e+06	WorldBank_Subnational_Population	https://datacatalog.worldbank.org/dataset/subnational-population-database	Estimated population, disaggregated at highest subnational administrative unit	Iran, Islamic Rep._Gilan_Population__
Iran, Islamic Rep.	IRN	Golestan	Population			2.03178e+06	WorldBank_Subnational_Population	https://datacatalog.worldbank.org/dataset/subnational-population-database	Estimated population, disaggregated at highest subnational administrative unit	Iran, Islamic Rep._Golestan_Population__
Iran, Islamic Rep.	IRN	Hamedan	Population			1.84918e+06	WorldBank_Subnational_Population	https://datacatalog.worldbank.org/dataset/subnational-population-database	Estimated population, disaggregated at highest subnational administrative unit	Iran, Islamic Rep._Hamedan_Population__
Iran, Islamic Rep.	IRN	Hormozgan	Population			1.856e+06	WorldBank_Subnational_Population	https://datacatalog.worldbank.org/dataset/subnational-population-database	Estimated population, disaggregated at highest subnational administrative unit	Iran, Islamic Rep._Hormozgan_Population__
Iran, Islamic Rep.	IRN	Ilam	Population			577650	WorldBank_Subnational_Population	https://datacatalog.worldbank.org/dataset/subnational-population-database	Estimated population, disaggregated at highest subnational administrative unit	Iran, Islamic Rep._Ilam_Population__
Iran, Islamic Rep.	IRN	Kerman	Population			3.39524e+06	WorldBank_Subnational_Population	https://datacatalog.worldbank.org/dataset/subnational-population-database	Estimated population, disaggregated at highest subnational administrative unit	Iran, Islamic Rep._Kerman_Population__
Iran, Islamic Rep.	IRN	Kermanshah	Population			2.05356e+06	WorldBank_Subnational_Population	https://datacatalog.worldbank.org/dataset/subnational-population-database	Estimated population, disaggregated at highest subnational administrative unit	Iran, Islamic Rep._Kermanshah_Population__
Iran, Islamic Rep.	IRN	Khuzestan	Population			4.94567e+06	WorldBank_Subnational_Population	https://datacatalog.worldbank.org/dataset/subnational-population-database	Estimated population, disaggregated at highest subnational administrative unit	Iran, Islamic Rep._Khuzestan_Population__
Iran, Islamic Rep.	IRN	Kohgiluyeh va boyerahma	Population			698637	WorldBank_Subnational_Population	https://datacatalog.worldbank.org/dataset/subnational-population-database	Estimated population, disaggregated at highest subnational administrative unit	Iran, Islamic Rep._Kohgiluyeh va boyerahma_Population__
Iran, Islamic Rep.	IRN	Kordestan	Population			1.58138e+06	WorldBank_Subnational_Population	https://datacatalog.worldbank.org/dataset/subnational-population-database	Estimated population, disaggregated at highest subnational administrative unit	Iran, Islamic Rep._Kordestan_Population__
Iran, Islamic Rep.	IRN	Lorestan	Population			1.81827e+06	WorldBank_Subnational_Population	https://datacatalog.worldbank.org/dataset/subnational-population-database	Estimated population, disaggregated at highest subnational administrative unit	Iran, Islamic Rep._Lorestan_Population__
Iran, Islamic Rep.	IRN	Markazi	Population			1.51574e+06	WorldBank_Subnational_Population	https://datacatalog.worldbank.org/dataset/subnational-population-database	Estimated population, disaggregated at highest subnational administrative unit	Iran, Islamic Rep._Markazi_Population__
Iran, Islamic Rep.	IRN	Mazandaran	Population			3.31961e+06	WorldBank_Subnational_Population	https://datacatalog.worldbank.org/dataset/subnational-population-database	Estimated population, disaggregated at highest subnational administrative unit	Iran, Islamic Rep._Mazandaran_Population__
Iran, Islamic Rep.	IRN	North Khorassan	Population			958186	WorldBank_Subnational_Population	https://datacatalog.worldbank.org/dataset/subnational-population-database	Estimated population, disaggregated at highest subnational administrative unit	Iran, Islamic Rep._North Khorassan_Population__
Iran, Islamic Rep.	IRN	Razavi Khorassan	Population			6.63825e+06	WorldBank_Subnational_Population	https://datacatalog.worldbank.org/dataset/subnational-population-database	Estimated population, disaggregated at highest subnational administrative unit	Iran, Islamic Rep._Razavi Khorassan_Population__
Iran, Islamic Rep.	IRN	Semnan	Population			697667	WorldBank_Subnational_Population	https://datacatalog.worldbank.org/dataset/subnational-population-database	Estimated population, disaggregated at highest subnational administrative unit	Iran, Islamic Rep._Semnan_Population__
Iran, Islamic Rep.	IRN	Sistan-o baluchestan	Population			2.74252e+06	WorldBank_Subnational_Population	https://datacatalog.worldbank.org/dataset/subnational-population-database	Estimated population, disaggregated at highest subnational administrative unit	Iran, Islamic Rep._Sistan-o baluchestan_Population__
Iran, Islamic Rep.	IRN	South Khorassan	Population			705181	WorldBank_Subnational_Population	https://datacatalog.worldbank.org/dataset/subnational-population-database	Estimated population, disaggregated at highest subnational administrative unit	Iran, Islamic Rep._South Khorassan_Population__
Iran, Islamic Rep.	IRN	Tehran	Population			1.3527e+07	WorldBank_Subnational_Population	https://datacatalog.worldbank.org/dataset/subnational-population-database	Estimated population, disaggregated at highest subnational administrative unit	Iran, Islamic Rep._Tehran_Population__
Iran, Islamic Rep.	IRN	West Azarbayejan	Population			3.41273e+06	WorldBank_Subnational_Population	https://datacatalog.worldbank.org/dataset/subnational-population-database	Estimated population, disaggregated at highest subnational administrative unit	Iran, Islamic Rep._West Azarbayejan_Population__
Iran, Islamic Rep.	IRN	Yazd	Population			1.20781e+06	WorldBank_Subnational_Population	https://datacatalog.worldbank.org/dataset/subnational-population-database	Estimated population, disaggregated at highest subnational administrative unit	Iran, Islamic Rep._Yazd_Population__
Iran, Islamic Rep.	IRN	Zanjan	Population			1.0985e+06	WorldBank_Subnational_Population	https://datacatalog.worldbank.org/dataset/subnational-population-database	Estimated population, disaggregated at highest subnational administrative unit	Iran, Islamic Rep._Zanjan_Population__
Iraq	IRQ	Anbar	Population			1.64975e+06	WorldBank_Subnational_Population	https://datacatalog.worldbank.org/dataset/subnational-population-database	Estimated population, disaggregated at highest subnational administrative unit	Iraq_Anbar_Population__
Iraq	IRQ	Babil	Population			2.09154e+06	WorldBank_Subnational_Population	https://datacatalog.worldbank.org/dataset/subnational-population-database	Estimated population, disaggregated at highest subnational administrative unit	Iraq_Babil_Population__
Iraq	IRQ	Baghdad	Population			8.20866e+06	WorldBank_Subnational_Population	https://datacatalog.worldbank.org/dataset/subnational-population-database	Estimated population, disaggregated at highest subnational administrative unit	Iraq_Baghdad_Population__
Iraq	IRQ	Basrah	Population			3.42042e+06	WorldBank_Subnational_Population	https://datacatalog.worldbank.org/dataset/subnational-population-database	Estimated population, disaggregated at highest subnational administrative unit	Iraq_Basrah_Population__
Iraq	IRQ	Dahuk	Population			1.20486e+06	WorldBank_Subnational_Population	https://datacatalog.worldbank.org/dataset/subnational-population-database	Estimated population, disaggregated at highest subnational administrative unit	Iraq_Dahuk_Population__
Iraq	IRQ	Diyala	Population			1.44324e+06	WorldBank_Subnational_Population	https://datacatalog.worldbank.org/dataset/subnational-population-database	Estimated population, disaggregated at highest subnational administrative unit	Iraq_Diyala_Population__
Iraq	IRQ	Erbil	Population			1.56557e+06	WorldBank_Subnational_Population	https://datacatalog.worldbank.org/dataset/subnational-population-database	Estimated population, disaggregated at highest subnational administrative unit	Iraq_Erbil_Population__
Iraq	IRQ	Kerbala	Population			1.37315e+06	WorldBank_Subnational_Population	https://datacatalog.worldbank.org/dataset/subnational-population-database	Estimated population, disaggregated at highest subnational administrative unit	Iraq_Kerbala_Population__
Iraq	IRQ	Kirkuk	Population			1.93821e+06	WorldBank_Subnational_Population	https://datacatalog.worldbank.org/dataset/subnational-population-database	Estimated population, disaggregated at highest subnational administrative unit	Iraq_Kirkuk_Population__
Iraq	IRQ	Missan	Population			1.24119e+06	WorldBank_Subnational_Population	https://datacatalog.worldbank.org/dataset/subnational-population-database	Estimated population, disaggregated at highest subnational administrative unit	Iraq_Missan_Population__
Iraq	IRQ	Muthanna	Population			948797	WorldBank_Subnational_Population	https://datacatalog.worldbank.org/dataset/subnational-population-database	Estimated population, disaggregated at highest subnational administrative unit	Iraq_Muthanna_Population__
Iraq	IRQ	Najaf	Population			1.46342e+06	WorldBank_Subnational_Population	https://datacatalog.worldbank.org/dataset/subnational-population-database	Estimated population, disaggregated at highest subnational administrative unit	Iraq_Najaf_Population__
Iraq	IRQ	Ninewa	Population			4.19407e+06	WorldBank_Subnational_Population	https://datacatalog.worldbank.org/dataset/subnational-population-database	Estimated population, disaggregated at highest subnational administrative unit	Iraq_Ninewa_Population__
Iraq	IRQ	Qadissiya	Population			1.38327e+06	WorldBank_Subnational_Population	https://datacatalog.worldbank.org/dataset/subnational-population-database	Estimated population, disaggregated at highest subnational administrative unit	Iraq_Qadissiya_Population__
Iraq	IRQ	Salah al-Din	Population			1.63877e+06	WorldBank_Subnational_Population	https://datacatalog.worldbank.org/dataset/subnational-population-database	Estimated population, disaggregated at highest subnational administrative unit	Iraq_Salah al-Din_Population__
Iraq	IRQ	Sulaymaniyah	Population			1.41224e+06	WorldBank_Subnational_Population	https://datacatalog.worldbank.org/dataset/subnational-population-database	Estimated population, disaggregated at highest subnational administrative unit	Iraq_Sulaymaniyah_Population__
Iraq	IRQ	Thi-Qar	Population			2.26311e+06	WorldBank_Subnational_Population	https://datacatalog.worldbank.org/dataset/subnational-population-database	Estimated population, disaggregated at highest subnational administrative unit	Iraq_Thi-Qar_Population__
Iraq	IRQ	Wassit	Population			1.43007e+06	WorldBank_Subnational_Population	https://datacatalog.worldbank.org/dataset/subnational-population-database	Estimated population, disaggregated at highest subnational administrative unit	Iraq_Wassit_Population__
Jamaica	JAM	Clarendon	Population			266887	WorldBank_Subnational_Population	https://datacatalog.worldbank.org/dataset/subnational-population-database	Estimated population, disaggregated at highest subnational administrative unit	Jamaica_Clarendon_Population__
Jamaica	JAM	Hanover	Population			75659.3	WorldBank_Subnational_Population	https://datacatalog.worldbank.org/dataset/subnational-population-database	Estimated population, disaggregated at highest subnational administrative unit	Jamaica_Hanover_Population__
Jamaica	JAM	Manchester	Population			205784	WorldBank_Subnational_Population	https://datacatalog.worldbank.org/dataset/subnational-population-database	Estimated population, disaggregated at highest subnational administrative unit	Jamaica_Manchester_Population__
Jamaica	JAM	Portland	Population			88546.6	WorldBank_Subnational_Population	https://datacatalog.worldbank.org/dataset/subnational-population-database	Estimated population, disaggregated at highest subnational administrative unit	Jamaica_Portland_Population__
Jamaica	JAM	Saint Andrew And Kingston	Population			717000	WorldBank_Subnational_Population	https://datacatalog.worldbank.org/dataset/subnational-population-database	Estimated population, disaggregated at highest subnational administrative unit	Jamaica_Saint Andrew And Kingston_Population__
Jamaica	JAM	Saint Ann	Population			187542	WorldBank_Subnational_Population	https://datacatalog.worldbank.org/dataset/subnational-population-database	Estimated population, disaggregated at highest subnational administrative unit	Jamaica_Saint Ann_Population__
Jamaica	JAM	Saint Catherine	Population			567762	WorldBank_Subnational_Population	https://datacatalog.worldbank.org/dataset/subnational-population-database	Estimated population, disaggregated at highest subnational administrative unit	Jamaica_Saint Catherine_Population__
Jamaica	JAM	Saint Elizabeth	Population			162973	WorldBank_Subnational_Population	https://datacatalog.worldbank.org/dataset/subnational-population-database	Estimated population, disaggregated at highest subnational administrative unit	Jamaica_Saint Elizabeth_Population__
Jamaica	JAM	Saint James	Population			200885	WorldBank_Subnational_Population	https://datacatalog.worldbank.org/dataset/subnational-population-database	Estimated population, disaggregated at highest subnational administrative unit	Jamaica_Saint James_Population__
Jamaica	JAM	Saint Mary	Population			123029	WorldBank_Subnational_Population	https://datacatalog.worldbank.org/dataset/subnational-population-database	Estimated population, disaggregated at highest subnational administrative unit	Jamaica_Saint Mary_Population__
Jamaica	JAM	Saint Thomas	Population			102020	WorldBank_Subnational_Population	https://datacatalog.worldbank.org/dataset/subnational-population-database	Estimated population, disaggregated at highest subnational administrative unit	Jamaica_Saint Thomas_Population__
Jamaica	JAM	Trelawny	Population			81659.3	WorldBank_Subnational_Population	https://datacatalog.worldbank.org/dataset/subnational-population-database	Estimated population, disaggregated at highest subnational administrative unit	Jamaica_Trelawny_Population__
Jamaica	JAM	Westmoreland	Population			156672	WorldBank_Subnational_Population	https://datacatalog.worldbank.org/dataset/subnational-population-database	Estimated population, disaggregated at highest subnational administrative unit	Jamaica_Westmoreland_Population__
Jordan	JOR	Ajloon	Population			229578	WorldBank_Subnational_Population	https://datacatalog.worldbank.org/dataset/subnational-population-database	Estimated population, disaggregated at highest subnational administrative unit	Jordan_Ajloon_Population__
Jordan	JOR	Amman	Population			3.86708e+06	WorldBank_Subnational_Population	https://datacatalog.worldbank.org/dataset/subnational-population-database	Estimated population, disaggregated at highest subnational administrative unit	Jordan_Amman_Population__
Jordan	JOR	Aqaba	Population			219990	WorldBank_Subnational_Population	https://datacatalog.worldbank.org/dataset/subnational-population-database	Estimated population, disaggregated at highest subnational administrative unit	Jordan_Aqaba_Population__
Jordan	JOR	Balqa	Population			669358	WorldBank_Subnational_Population	https://datacatalog.worldbank.org/dataset/subnational-population-database	Estimated population, disaggregated at highest subnational administrative unit	Jordan_Balqa_Population__
Jordan	JOR	Irbid	Population			1.77829e+06	WorldBank_Subnational_Population	https://datacatalog.worldbank.org/dataset/subnational-population-database	Estimated population, disaggregated at highest subnational administrative unit	Jordan_Irbid_Population__
Jordan	JOR	Jarash	Population			299701	WorldBank_Subnational_Population	https://datacatalog.worldbank.org/dataset/subnational-population-database	Estimated population, disaggregated at highest subnational administrative unit	Jordan_Jarash_Population__
Jordan	JOR	Karak	Population			389297	WorldBank_Subnational_Population	https://datacatalog.worldbank.org/dataset/subnational-population-database	Estimated population, disaggregated at highest subnational administrative unit	Jordan_Karak_Population__
Jordan	JOR	Ma'an	Population			190002	WorldBank_Subnational_Population	https://datacatalog.worldbank.org/dataset/subnational-population-database	Estimated population, disaggregated at highest subnational administrative unit	Jordan_Ma'an_Population__
Jordan	JOR	Madaba	Population			249730	WorldBank_Subnational_Population	https://datacatalog.worldbank.org/dataset/subnational-population-database	Estimated population, disaggregated at highest subnational administrative unit	Jordan_Madaba_Population__
Jordan	JOR	Mafraq	Population			469691	WorldBank_Subnational_Population	https://datacatalog.worldbank.org/dataset/subnational-population-database	Estimated population, disaggregated at highest subnational administrative unit	Jordan_Mafraq_Population__
Jordan	JOR	Tafiela	Population			139748	WorldBank_Subnational_Population	https://datacatalog.worldbank.org/dataset/subnational-population-database	Estimated population, disaggregated at highest subnational administrative unit	Jordan_Tafiela_Population__
Jordan	JOR	Zarqa	Population			1.49907e+06	WorldBank_Subnational_Population	https://datacatalog.worldbank.org/dataset/subnational-population-database	Estimated population, disaggregated at highest subnational administrative unit	Jordan_Zarqa_Population__
Kazakhstan	KAZ	Akmolinskaya	Population			711858	WorldBank_Subnational_Population	https://datacatalog.worldbank.org/dataset/subnational-population-database	Estimated population, disaggregated at highest subnational administrative unit	Kazakhstan_Akmolinskaya_Population__
Kazakhstan	KAZ	Aktyubinskaya	Population			866701	WorldBank_Subnational_Population	https://datacatalog.worldbank.org/dataset/subnational-population-database	Estimated population, disaggregated at highest subnational administrative unit	Kazakhstan_Aktyubinskaya_Population__
Kazakhstan	KAZ	Almatinskaya	Population			2.16757e+06	WorldBank_Subnational_Population	https://datacatalog.worldbank.org/dataset/subnational-population-database	Estimated population, disaggregated at highest subnational administrative unit	Kazakhstan_Almatinskaya_Population__
Kazakhstan	KAZ	Almaty City area	Population			1.67533e+06	WorldBank_Subnational_Population	https://datacatalog.worldbank.org/dataset/subnational-population-database	Estimated population, disaggregated at highest subnational administrative unit	Kazakhstan_Almaty City area_Population__
Kazakhstan	KAZ	Astana City area	Population			1.00854e+06	WorldBank_Subnational_Population	https://datacatalog.worldbank.org/dataset/subnational-population-database	Estimated population, disaggregated at highest subnational administrative unit	Kazakhstan_Astana City area_Population__
Kazakhstan	KAZ	Atyrauskaya	Population			619784	WorldBank_Subnational_Population	https://datacatalog.worldbank.org/dataset/subnational-population-database	Estimated population, disaggregated at highest subnational administrative unit	Kazakhstan_Atyrauskaya_Population__
Kazakhstan	KAZ	Eastern	Population			1.34643e+06	WorldBank_Subnational_Population	https://datacatalog.worldbank.org/dataset/subnational-population-database	Estimated population, disaggregated at highest subnational administrative unit	Kazakhstan_Eastern_Population__
Kazakhstan	KAZ	Jambylslkaya	Population			1.12358e+06	WorldBank_Subnational_Population	https://datacatalog.worldbank.org/dataset/subnational-population-database	Estimated population, disaggregated at highest subnational administrative unit	Kazakhstan_Jambylslkaya_Population__
Kazakhstan	KAZ	Karagandinskaya	Population			1.3722e+06	WorldBank_Subnational_Population	https://datacatalog.worldbank.org/dataset/subnational-population-database	Estimated population, disaggregated at highest subnational administrative unit	Kazakhstan_Karagandinskaya_Population__
Kazakhstan	KAZ	Kustanayskaya	Population			843777	WorldBank_Subnational_Population	https://datacatalog.worldbank.org/dataset/subnational-population-database	Estimated population, disaggregated at highest subnational administrative unit	Kazakhstan_Kustanayskaya_Population__
Kazakhstan	KAZ	Kyzylordinskaya	Population			797985	WorldBank_Subnational_Population	https://datacatalog.worldbank.org/dataset/subnational-population-database	Estimated population, disaggregated at highest subnational administrative unit	Kazakhstan_Kyzylordinskaya_Population__
Kazakhstan	KAZ	Mangistauskaya	Population			709664	WorldBank_Subnational_Population	https://datacatalog.worldbank.org/dataset/subnational-population-database	Estimated population, disaggregated at highest subnational administrative unit	Kazakhstan_Mangistauskaya_Population__
Kazakhstan	KAZ	Northern	Population			520723	WorldBank_Subnational_Population	https://datacatalog.worldbank.org/dataset/subnational-population-database	Estimated population, disaggregated at highest subnational administrative unit	Kazakhstan_Northern_Population__
Kazakhstan	KAZ	Pavlodarskaya	Population			742505	WorldBank_Subnational_Population	https://datacatalog.worldbank.org/dataset/subnational-population-database	Estimated population, disaggregated at highest subnational administrative unit	Kazakhstan_Pavlodarskaya_Population__
Kazakhstan	KAZ	Southern	Population			3.03035e+06	WorldBank_Subnational_Population	https://datacatalog.worldbank.org/dataset/subnational-population-database	Estimated population, disaggregated at highest subnational administrative unit	Kazakhstan_Southern_Population__
Kazakhstan	KAZ	Western	Population			629897	WorldBank_Subnational_Population	https://datacatalog.worldbank.org/dataset/subnational-population-database	Estimated population, disaggregated at highest subnational administrative unit	Kazakhstan_Western_Population__
Kenya	KEN	Central	Population			5.14481e+06	WorldBank_Subnational_Population	https://datacatalog.worldbank.org/dataset/subnational-population-database	Estimated population, disaggregated at highest subnational administrative unit	Kenya_Central_Population__
Kenya	KEN	Coast	Population			4.33869e+06	WorldBank_Subnational_Population	https://datacatalog.worldbank.org/dataset/subnational-population-database	Estimated population, disaggregated at highest subnational administrative unit	Kenya_Coast_Population__
Kenya	KEN	Eastern	Population			6.87868e+06	WorldBank_Subnational_Population	https://datacatalog.worldbank.org/dataset/subnational-population-database	Estimated population, disaggregated at highest subnational administrative unit	Kenya_Eastern_Population__
Kenya	KEN	Nairobi	Population			4.3921e+06	WorldBank_Subnational_Population	https://datacatalog.worldbank.org/dataset/subnational-population-database	Estimated population, disaggregated at highest subnational administrative unit	Kenya_Nairobi_Population__
Kenya	KEN	North Eastern	Population			4.493e+06	WorldBank_Subnational_Population	https://datacatalog.worldbank.org/dataset/subnational-population-database	Estimated population, disaggregated at highest subnational administrative unit	Kenya_North Eastern_Population__
Kenya	KEN	Nyanza	Population			6.67511e+06	WorldBank_Subnational_Population	https://datacatalog.worldbank.org/dataset/subnational-population-database	Estimated population, disaggregated at highest subnational administrative unit	Kenya_Nyanza_Population__
Kenya	KEN	Rift Valley	Population			1.37725e+07	WorldBank_Subnational_Population	https://datacatalog.worldbank.org/dataset/subnational-population-database	Estimated population, disaggregated at highest subnational administrative unit	Kenya_Rift Valley_Population__
Kenya	KEN	Western	Population			5.49681e+06	WorldBank_Subnational_Population	https://datacatalog.worldbank.org/dataset/subnational-population-database	Estimated population, disaggregated at highest subnational administrative unit	Kenya_Western_Population__
Korea, Rep.	KOR	Cheju-do	Population			551608	WorldBank_Subnational_Population	https://datacatalog.worldbank.org/dataset/subnational-population-database	Estimated population, disaggregated at highest subnational administrative unit	Korea, Rep._Cheju-do_Population__
Korea, Rep.	KOR	Chollabuk-do	Population			1.76413e+06	WorldBank_Subnational_Population	https://datacatalog.worldbank.org/dataset/subnational-population-database	Estimated population, disaggregated at highest subnational administrative unit	Korea, Rep._Chollabuk-do_Population__
Korea, Rep.	KOR	Chollanam-do	Population			1.60511e+06	WorldBank_Subnational_Population	https://datacatalog.worldbank.org/dataset/subnational-population-database	Estimated population, disaggregated at highest subnational administrative unit	Korea, Rep._Chollanam-do_Population__
Korea, Rep.	KOR	Chungchongbuk-do	Population			1.6149e+06	WorldBank_Subnational_Population	https://datacatalog.worldbank.org/dataset/subnational-population-database	Estimated population, disaggregated at highest subnational administrative unit	Korea, Rep._Chungchongbuk-do_Population__
Korea, Rep.	KOR	Chungchongnam-do	Population			2.28702e+06	WorldBank_Subnational_Population	https://datacatalog.worldbank.org/dataset/subnational-population-database	Estimated population, disaggregated at highest subnational administrative unit	Korea, Rep._Chungchongnam-do_Population__
Korea, Rep.	KOR	Inchon	Population			2.92792e+06	WorldBank_Subnational_Population	https://datacatalog.worldbank.org/dataset/subnational-population-database	Estimated population, disaggregated at highest subnational administrative unit	Korea, Rep._Inchon_Population__
Korea, Rep.	KOR	Kang-won-do	Population			1.50473e+06	WorldBank_Subnational_Population	https://datacatalog.worldbank.org/dataset/subnational-population-database	Estimated population, disaggregated at highest subnational administrative unit	Korea, Rep._Kang-won-do_Population__
Korea, Rep.	KOR	Kwangju	Population			1.61541e+06	WorldBank_Subnational_Population	https://datacatalog.worldbank.org/dataset/subnational-population-database	Estimated population, disaggregated at highest subnational administrative unit	Korea, Rep._Kwangju_Population__
Korea, Rep.	KOR	Kyonggi-do	Population			1.36008e+07	WorldBank_Subnational_Population	https://datacatalog.worldbank.org/dataset/subnational-population-database	Estimated population, disaggregated at highest subnational administrative unit	Korea, Rep._Kyonggi-do_Population__
Korea, Rep.	KOR	Kyongsangbuk-do	Population			2.59978e+06	WorldBank_Subnational_Population	https://datacatalog.worldbank.org/dataset/subnational-population-database	Estimated population, disaggregated at highest subnational administrative unit	Korea, Rep._Kyongsangbuk-do_Population__
Korea, Rep.	KOR	Kyongsangnam-do	Population			3.40581e+06	WorldBank_Subnational_Population	https://datacatalog.worldbank.org/dataset/subnational-population-database	Estimated population, disaggregated at highest subnational administrative unit	Korea, Rep._Kyongsangnam-do_Population__
Korea, Rep.	KOR	Pusan	Population			3.28989e+06	WorldBank_Subnational_Population	https://datacatalog.worldbank.org/dataset/subnational-population-database	Estimated population, disaggregated at highest subnational administrative unit	Korea, Rep._Pusan_Population__
Korea, Rep.	KOR	Seoul	Population			9.94689e+06	WorldBank_Subnational_Population	https://datacatalog.worldbank.org/dataset/subnational-population-database	Estimated population, disaggregated at highest subnational administrative unit	Korea, Rep._Seoul_Population__
Korea, Rep.	KOR	Taegu	Population			2.46975e+06	WorldBank_Subnational_Population	https://datacatalog.worldbank.org/dataset/subnational-population-database	Estimated population, disaggregated at highest subnational administrative unit	Korea, Rep._Taegu_Population__
Korea, Rep.	KOR	Taejon	Population			1.64793e+06	WorldBank_Subnational_Population	https://datacatalog.worldbank.org/dataset/subnational-population-database	Estimated population, disaggregated at highest subnational administrative unit	Korea, Rep._Taejon_Population__
Korea, Rep.	KOR	Ulsan	Population			1.16681e+06	WorldBank_Subnational_Population	https://datacatalog.worldbank.org/dataset/subnational-population-database	Estimated population, disaggregated at highest subnational administrative unit	Korea, Rep._Ulsan_Population__
Kyrgyz Republic	KGZ	Batken	Population			504603	WorldBank_Subnational_Population	https://datacatalog.worldbank.org/dataset/subnational-population-database	Estimated population, disaggregated at highest subnational administrative unit	Kyrgyz Republic_Batken_Population__
Kyrgyz Republic	KGZ	Bishkek City	Population			989047	WorldBank_Subnational_Population	https://datacatalog.worldbank.org/dataset/subnational-population-database	Estimated population, disaggregated at highest subnational administrative unit	Kyrgyz Republic_Bishkek City_Population__
Kyrgyz Republic	KGZ	Chuy	Population			898071	WorldBank_Subnational_Population	https://datacatalog.worldbank.org/dataset/subnational-population-database	Estimated population, disaggregated at highest subnational administrative unit	Kyrgyz Republic_Chuy_Population__
Kyrgyz Republic	KGZ	Issyk-kul	Population			478184	WorldBank_Subnational_Population	https://datacatalog.worldbank.org/dataset/subnational-population-database	Estimated population, disaggregated at highest subnational administrative unit	Kyrgyz Republic_Issyk-kul_Population__
Kyrgyz Republic	KGZ	Jalal-Abad	Population			1.18517e+06	WorldBank_Subnational_Population	https://datacatalog.worldbank.org/dataset/subnational-population-database	Estimated population, disaggregated at highest subnational administrative unit	Kyrgyz Republic_Jalal-Abad_Population__
Kyrgyz Republic	KGZ	Naryn	Population			281086	WorldBank_Subnational_Population	https://datacatalog.worldbank.org/dataset/subnational-population-database	Estimated population, disaggregated at highest subnational administrative unit	Kyrgyz Republic_Naryn_Population__
Kyrgyz Republic	KGZ	Osh	Population			1.28996e+06	WorldBank_Subnational_Population	https://datacatalog.worldbank.org/dataset/subnational-population-database	Estimated population, disaggregated at highest subnational administrative unit	Kyrgyz Republic_Osh_Population__
Kyrgyz Republic	KGZ	Osh City	Population			268458	WorldBank_Subnational_Population	https://datacatalog.worldbank.org/dataset/subnational-population-database	Estimated population, disaggregated at highest subnational administrative unit	Kyrgyz Republic_Osh City_Population__
Kyrgyz Republic	KGZ	Talas	Population			259517	WorldBank_Subnational_Population	https://datacatalog.worldbank.org/dataset/subnational-population-database	Estimated population, disaggregated at highest subnational administrative unit	Kyrgyz Republic_Talas_Population__
Lao PDR	LAO	Attapu	Population			147637	WorldBank_Subnational_Population	https://datacatalog.worldbank.org/dataset/subnational-population-database	Estimated population, disaggregated at highest subnational administrative unit	Lao PDR_Attapu_Population__
Lao PDR	LAO	Bokeo	Population			192488	WorldBank_Subnational_Population	https://datacatalog.worldbank.org/dataset/subnational-population-database	Estimated population, disaggregated at highest subnational administrative unit	Lao PDR_Bokeo_Population__
Lao PDR	LAO	Bolikhamxai	Population			321265	WorldBank_Subnational_Population	https://datacatalog.worldbank.org/dataset/subnational-population-database	Estimated population, disaggregated at highest subnational administrative unit	Lao PDR_Bolikhamxai_Population__
Lao PDR	LAO	Champasak	Population			695542	WorldBank_Subnational_Population	https://datacatalog.worldbank.org/dataset/subnational-population-database	Estimated population, disaggregated at highest subnational administrative unit	Lao PDR_Champasak_Population__
Lao PDR	LAO	Houaphan	Population			368130	WorldBank_Subnational_Population	https://datacatalog.worldbank.org/dataset/subnational-population-database	Estimated population, disaggregated at highest subnational administrative unit	Lao PDR_Houaphan_Population__
Lao PDR	LAO	Khammouan	Population			421703	WorldBank_Subnational_Population	https://datacatalog.worldbank.org/dataset/subnational-population-database	Estimated population, disaggregated at highest subnational administrative unit	Lao PDR_Khammouan_Population__
Lao PDR	LAO	Louang-Namtha	Population			188828	WorldBank_Subnational_Population	https://datacatalog.worldbank.org/dataset/subnational-population-database	Estimated population, disaggregated at highest subnational administrative unit	Lao PDR_Louang-Namtha_Population__
Lao PDR	LAO	Louangphabang	Population			493792	WorldBank_Subnational_Population	https://datacatalog.worldbank.org/dataset/subnational-population-database	Estimated population, disaggregated at highest subnational administrative unit	Lao PDR_Louangphabang_Population__
Lao PDR	LAO	Oudomxai	Population			345230	WorldBank_Subnational_Population	https://datacatalog.worldbank.org/dataset/subnational-population-database	Estimated population, disaggregated at highest subnational administrative unit	Lao PDR_Oudomxai_Population__
Lao PDR	LAO	Phongsali	Population			183917	WorldBank_Subnational_Population	https://datacatalog.worldbank.org/dataset/subnational-population-database	Estimated population, disaggregated at highest subnational administrative unit	Lao PDR_Phongsali_Population__
Lao PDR	LAO	Salavan	Population			422912	WorldBank_Subnational_Population	https://datacatalog.worldbank.org/dataset/subnational-population-database	Estimated population, disaggregated at highest subnational administrative unit	Lao PDR_Salavan_Population__
Lao PDR	LAO	Savannakhet	Population			997042	WorldBank_Subnational_Population	https://datacatalog.worldbank.org/dataset/subnational-population-database	Estimated population, disaggregated at highest subnational administrative unit	Lao PDR_Savannakhet_Population__
Lao PDR	LAO	Vientiane	Population			567706	WorldBank_Subnational_Population	https://datacatalog.worldbank.org/dataset/subnational-population-database	Estimated population, disaggregated at highest subnational administrative unit	Lao PDR_Vientiane_Population__
Lao PDR	LAO	Vientiane capital	Population			851248	WorldBank_Subnational_Population	https://datacatalog.worldbank.org/dataset/subnational-population-database	Estimated population, disaggregated at highest subnational administrative unit	Lao PDR_Vientiane capital_Population__
Lao PDR	LAO	Xaignabouli	Population			417826	WorldBank_Subnational_Population	https://datacatalog.worldbank.org/dataset/subnational-population-database	Estimated population, disaggregated at highest subnational administrative unit	Lao PDR_Xaignabouli_Population__
Lao PDR	LAO	Xekong	Population			116051	WorldBank_Subnational_Population	https://datacatalog.worldbank.org/dataset/subnational-population-database	Estimated population, disaggregated at highest subnational administrative unit	Lao PDR_Xekong_Population__
Lao PDR	LAO	Xiangkhouang	Population			309167	WorldBank_Subnational_Population	https://datacatalog.worldbank.org/dataset/subnational-population-database	Estimated population, disaggregated at highest subnational administrative unit	Lao PDR_Xiangkhouang_Population__
Lebanon	LBN	Beirut	Population			623162	WorldBank_Subnational_Population	https://datacatalog.worldbank.org/dataset/subnational-population-database	Estimated population, disaggregated at highest subnational administrative unit	Lebanon_Beirut_Population__
Lebanon	LBN	Bekaa	Population			833581	WorldBank_Subnational_Population	https://datacatalog.worldbank.org/dataset/subnational-population-database	Estimated population, disaggregated at highest subnational administrative unit	Lebanon_Bekaa_Population__
Lebanon	LBN	Mount Lebanon	Population			2.33016e+06	WorldBank_Subnational_Population	https://datacatalog.worldbank.org/dataset/subnational-population-database	Estimated population, disaggregated at highest subnational administrative unit	Lebanon_Mount Lebanon_Population__
Lebanon	LBN	Nabatiye	Population			425588	WorldBank_Subnational_Population	https://datacatalog.worldbank.org/dataset/subnational-population-database	Estimated population, disaggregated at highest subnational administrative unit	Lebanon_Nabatiye_Population__
Lebanon	LBN	North	Population			1.24753e+06	WorldBank_Subnational_Population	https://datacatalog.worldbank.org/dataset/subnational-population-database	Estimated population, disaggregated at highest subnational administrative unit	Lebanon_North_Population__
Lebanon	LBN	South	Population			729843	WorldBank_Subnational_Population	https://datacatalog.worldbank.org/dataset/subnational-population-database	Estimated population, disaggregated at highest subnational administrative unit	Lebanon_South_Population__
Lesotho	LSO	Berea	Population			360924	WorldBank_Subnational_Population	https://datacatalog.worldbank.org/dataset/subnational-population-database	Estimated population, disaggregated at highest subnational administrative unit	Lesotho_Berea_Population__
Lesotho	LSO	Butha Buthe	Population			114463	WorldBank_Subnational_Population	https://datacatalog.worldbank.org/dataset/subnational-population-database	Estimated population, disaggregated at highest subnational administrative unit	Lesotho_Butha Buthe_Population__
Lesotho	LSO	Leribe	Population			452527	WorldBank_Subnational_Population	https://datacatalog.worldbank.org/dataset/subnational-population-database	Estimated population, disaggregated at highest subnational administrative unit	Lesotho_Leribe_Population__
Lesotho	LSO	Mafeteng	Population			198498	WorldBank_Subnational_Population	https://datacatalog.worldbank.org/dataset/subnational-population-database	Estimated population, disaggregated at highest subnational administrative unit	Lesotho_Mafeteng_Population__
Lesotho	LSO	Maseru	Population			381066	WorldBank_Subnational_Population	https://datacatalog.worldbank.org/dataset/subnational-population-database	Estimated population, disaggregated at highest subnational administrative unit	Lesotho_Maseru_Population__
Lesotho	LSO	Mohale's Hoek	Population			217892	WorldBank_Subnational_Population	https://datacatalog.worldbank.org/dataset/subnational-population-database	Estimated population, disaggregated at highest subnational administrative unit	Lesotho_Mohale's Hoek_Population__
Lesotho	LSO	Mokhotlong	Population			136608	WorldBank_Subnational_Population	https://datacatalog.worldbank.org/dataset/subnational-population-database	Estimated population, disaggregated at highest subnational administrative unit	Lesotho_Mokhotlong_Population__
Lesotho	LSO	Qacha's Nek	Population			64362.7	WorldBank_Subnational_Population	https://datacatalog.worldbank.org/dataset/subnational-population-database	Estimated population, disaggregated at highest subnational administrative unit	Lesotho_Qacha's Nek_Population__
Lesotho	LSO	Quthing	Population			160191	WorldBank_Subnational_Population	https://datacatalog.worldbank.org/dataset/subnational-population-database	Estimated population, disaggregated at highest subnational administrative unit	Lesotho_Quthing_Population__
Lesotho	LSO	Thaba Tseka	Population			153113	WorldBank_Subnational_Population	https://datacatalog.worldbank.org/dataset/subnational-population-database	Estimated population, disaggregated at highest subnational administrative unit	Lesotho_Thaba Tseka_Population__
Liberia	LBR	Bomi	Population			119667	WorldBank_Subnational_Population	https://datacatalog.worldbank.org/dataset/subnational-population-database	Estimated population, disaggregated at highest subnational administrative unit	Liberia_Bomi_Population__
Liberia	LBR	Bong	Population			473846	WorldBank_Subnational_Population	https://datacatalog.worldbank.org/dataset/subnational-population-database	Estimated population, disaggregated at highest subnational administrative unit	Liberia_Bong_Population__
Liberia	LBR	Gbarpolu	Population			118600	WorldBank_Subnational_Population	https://datacatalog.worldbank.org/dataset/subnational-population-database	Estimated population, disaggregated at highest subnational administrative unit	Liberia_Gbarpolu_Population__
Liberia	LBR	Grand Bassa	Population			315007	WorldBank_Subnational_Population	https://datacatalog.worldbank.org/dataset/subnational-population-database	Estimated population, disaggregated at highest subnational administrative unit	Liberia_Grand Bassa_Population__
Liberia	LBR	Grand Cape Mount	Population			180591	WorldBank_Subnational_Population	https://datacatalog.worldbank.org/dataset/subnational-population-database	Estimated population, disaggregated at highest subnational administrative unit	Liberia_Grand Cape Mount_Population__
Liberia	LBR	Grand Gedeh	Population			177873	WorldBank_Subnational_Population	https://datacatalog.worldbank.org/dataset/subnational-population-database	Estimated population, disaggregated at highest subnational administrative unit	Liberia_Grand Gedeh_Population__
Liberia	LBR	Grand Kru	Population			82294.1	WorldBank_Subnational_Population	https://datacatalog.worldbank.org/dataset/subnational-population-database	Estimated population, disaggregated at highest subnational administrative unit	Liberia_Grand Kru_Population__
Liberia	LBR	Lofa	Population			393169	WorldBank_Subnational_Population	https://datacatalog.worldbank.org/dataset/subnational-population-database	Estimated population, disaggregated at highest subnational administrative unit	Liberia_Lofa_Population__
Liberia	LBR	Margibi	Population			298321	WorldBank_Subnational_Population	https://datacatalog.worldbank.org/dataset/subnational-population-database	Estimated population, disaggregated at highest subnational administrative unit	Liberia_Margibi_Population__
Liberia	LBR	Maryland	Population			193118	WorldBank_Subnational_Population	https://datacatalog.worldbank.org/dataset/subnational-population-database	Estimated population, disaggregated at highest subnational administrative unit	Liberia_Maryland_Population__
Liberia	LBR	Montserrado	Population			1.58878e+06	WorldBank_Subnational_Population	https://datacatalog.worldbank.org/dataset/subnational-population-database	Estimated population, disaggregated at highest subnational administrative unit	Liberia_Montserrado_Population__
Liberia	LBR	Nimba	Population			656789	WorldBank_Subnational_Population	https://datacatalog.worldbank.org/dataset/subnational-population-database	Estimated population, disaggregated at highest subnational administrative unit	Liberia_Nimba_Population__
Liberia	LBR	River Gee	Population			94715.7	WorldBank_Subnational_Population	https://datacatalog.worldbank.org/dataset/subnational-population-database	Estimated population, disaggregated at highest subnational administrative unit	Liberia_River Gee_Population__
Liberia	LBR	Rivercess	Population			101608	WorldBank_Subnational_Population	https://datacatalog.worldbank.org/dataset/subnational-population-database	Estimated population, disaggregated at highest subnational administrative unit	Liberia_Rivercess_Population__
Liberia	LBR	Sinoe	Population			145436	WorldBank_Subnational_Population	https://datacatalog.worldbank.org/dataset/subnational-population-database	Estimated population, disaggregated at highest subnational administrative unit	Liberia_Sinoe_Population__
Lithuania	LTU	Alytaus	Population			134017	WorldBank_Subnational_Population	https://datacatalog.worldbank.org/dataset/subnational-population-database	Estimated population, disaggregated at highest subnational administrative unit	Lithuania_Alytaus_Population__
Lithuania	LTU	Kauno	Population			539961	WorldBank_Subnational_Population	https://datacatalog.worldbank.org/dataset/subnational-population-database	Estimated population, disaggregated at highest subnational administrative unit	Lithuania_Kauno_Population__
Lithuania	LTU	Klaipedos	Population			305684	WorldBank_Subnational_Population	https://datacatalog.worldbank.org/dataset/subnational-population-database	Estimated population, disaggregated at highest subnational administrative unit	Lithuania_Klaipedos_Population__
Lithuania	LTU	Marijampoles	Population			139985	WorldBank_Subnational_Population	https://datacatalog.worldbank.org/dataset/subnational-population-database	Estimated population, disaggregated at highest subnational administrative unit	Lithuania_Marijampoles_Population__
Lithuania	LTU	Panevezio	Population			213172	WorldBank_Subnational_Population	https://datacatalog.worldbank.org/dataset/subnational-population-database	Estimated population, disaggregated at highest subnational administrative unit	Lithuania_Panevezio_Population__
Lithuania	LTU	Siauliu	Population			249870	WorldBank_Subnational_Population	https://datacatalog.worldbank.org/dataset/subnational-population-database	Estimated population, disaggregated at highest subnational administrative unit	Lithuania_Siauliu_Population__
Lithuania	LTU	Taurages	Population			91865.2	WorldBank_Subnational_Population	https://datacatalog.worldbank.org/dataset/subnational-population-database	Estimated population, disaggregated at highest subnational administrative unit	Lithuania_Taurages_Population__
Lithuania	LTU	Telsiu	Population			131488	WorldBank_Subnational_Population	https://datacatalog.worldbank.org/dataset/subnational-population-database	Estimated population, disaggregated at highest subnational administrative unit	Lithuania_Telsiu_Population__
Lithuania	LTU	Utenos	Population			124836	WorldBank_Subnational_Population	https://datacatalog.worldbank.org/dataset/subnational-population-database	Estimated population, disaggregated at highest subnational administrative unit	Lithuania_Utenos_Population__
Lithuania	LTU	Vilniaus	Population			791711	WorldBank_Subnational_Population	https://datacatalog.worldbank.org/dataset/subnational-population-database	Estimated population, disaggregated at highest subnational administrative unit	Lithuania_Vilniaus_Population__
Madagascar	MDG	Alaotra Mangoro	Population			1.24071e+06	WorldBank_Subnational_Population	https://datacatalog.worldbank.org/dataset/subnational-population-database	Estimated population, disaggregated at highest subnational administrative unit	Madagascar_Alaotra Mangoro_Population__
Madagascar	MDG	Amoron I Mania	Population			863598	WorldBank_Subnational_Population	https://datacatalog.worldbank.org/dataset/subnational-population-database	Estimated population, disaggregated at highest subnational administrative unit	Madagascar_Amoron I Mania_Population__
Madagascar	MDG	Analamanga	Population			4.04496e+06	WorldBank_Subnational_Population	https://datacatalog.worldbank.org/dataset/subnational-population-database	Estimated population, disaggregated at highest subnational administrative unit	Madagascar_Analamanga_Population__
Madagascar	MDG	Analanjirofo	Population			1.24996e+06	WorldBank_Subnational_Population	https://datacatalog.worldbank.org/dataset/subnational-population-database	Estimated population, disaggregated at highest subnational administrative unit	Madagascar_Analanjirofo_Population__
Madagascar	MDG	Androy	Population			886510	WorldBank_Subnational_Population	https://datacatalog.worldbank.org/dataset/subnational-population-database	Estimated population, disaggregated at highest subnational administrative unit	Madagascar_Androy_Population__
Madagascar	MDG	Anosy	Population			811490	WorldBank_Subnational_Population	https://datacatalog.worldbank.org/dataset/subnational-population-database	Estimated population, disaggregated at highest subnational administrative unit	Madagascar_Anosy_Population__
Madagascar	MDG	Atsimo Andrefana	Population			1.59025e+06	WorldBank_Subnational_Population	https://datacatalog.worldbank.org/dataset/subnational-population-database	Estimated population, disaggregated at highest subnational administrative unit	Madagascar_Atsimo Andrefana_Population__
Madagascar	MDG	Atsimo Atsinanana	Population			1.08533e+06	WorldBank_Subnational_Population	https://datacatalog.worldbank.org/dataset/subnational-population-database	Estimated population, disaggregated at highest subnational administrative unit	Madagascar_Atsimo Atsinanana_Population__
Madagascar	MDG	Atsinanana	Population			1.53479e+06	WorldBank_Subnational_Population	https://datacatalog.worldbank.org/dataset/subnational-population-database	Estimated population, disaggregated at highest subnational administrative unit	Madagascar_Atsinanana_Population__
Madagascar	MDG	Betsiboka	Population			354659	WorldBank_Subnational_Population	https://datacatalog.worldbank.org/dataset/subnational-population-database	Estimated population, disaggregated at highest subnational administrative unit	Madagascar_Betsiboka_Population__
Madagascar	MDG	Boeny	Population			965718	WorldBank_Subnational_Population	https://datacatalog.worldbank.org/dataset/subnational-population-database	Estimated population, disaggregated at highest subnational administrative unit	Madagascar_Boeny_Population__
Madagascar	MDG	Bongolava	Population			552346	WorldBank_Subnational_Population	https://datacatalog.worldbank.org/dataset/subnational-population-database	Estimated population, disaggregated at highest subnational administrative unit	Madagascar_Bongolava_Population__
Madagascar	MDG	Diana	Population			845654	WorldBank_Subnational_Population	https://datacatalog.worldbank.org/dataset/subnational-population-database	Estimated population, disaggregated at highest subnational administrative unit	Madagascar_Diana_Population__
Madagascar	MDG	Haute Matsiatra	Population			1.44853e+06	WorldBank_Subnational_Population	https://datacatalog.worldbank.org/dataset/subnational-population-database	Estimated population, disaggregated at highest subnational administrative unit	Madagascar_Haute Matsiatra_Population__
Madagascar	MDG	Ihorombe	Population			377216	WorldBank_Subnational_Population	https://datacatalog.worldbank.org/dataset/subnational-population-database	Estimated population, disaggregated at highest subnational administrative unit	Madagascar_Ihorombe_Population__
Madagascar	MDG	Itasy	Population			884966	WorldBank_Subnational_Population	https://datacatalog.worldbank.org/dataset/subnational-population-database	Estimated population, disaggregated at highest subnational administrative unit	Madagascar_Itasy_Population__
Madagascar	MDG	Melaky	Population			349525	WorldBank_Subnational_Population	https://datacatalog.worldbank.org/dataset/subnational-population-database	Estimated population, disaggregated at highest subnational administrative unit	Madagascar_Melaky_Population__
[truncated: 11,632 more rows]

## Sheet: Vaccine Scoring Rubric
Technology-Addressable Barrier	Definitions of Vaccine Score Categories
	Low	Medium-Low	Medium	Medium-High	High
[truncated: 27 more rows]

## Sheet: Scored Vaccines
Disease(s)	Presentation	Commercial Name	Manufacturer	UniqueID	Barrier	UniqueID+Barrier	VaccineScore_QUAL	VaccineScore_QUANT	Source(s)
[truncated: 262 more rows]

[truncated: 6 more sheets: Archetype Definitions, Data Source Priority, SIA, Country List, Data_PopRegionOnly, Reference Tables 2]
